# Supplementary material for: Genetic architecture of 67 oral diseases and their links to systemic diseases
Source: HGG Adv. 2026 Jun 17;7(3):100633. doi: 10.1016/j.xhgg.2026.100633 (PMC13343153; doi:10.1016/j.xhgg.2026.100633)
Supplement: Data S1. Tables S1–S16 [file mmc2.xlsx]

## Sheet: Table_of_contents
Table of contents:
Table S1	Definitions of oral and craniofacial phenotypes and case-control numbers.
Table S2	Fine-mapped GWAS results for all oral and craniofacial phenotypes.
Table S3	GWAS results for all lead and credible set coding variants.
Table S4	95% credible set variants for oral and craniofacial phenotypes.
Table S5	HLA fine-mapping results for oral phenotypes.
Table S6	Genetic correlation results between all oral and craniofacial phenotypes.
Table S7	Genetic correlation results for oral phenotypes and systemic diseases and conditions.
Table S8	Heritability estimates for oral and craniofacial phenotypes.
Table S9	UK Biobank summary statistics used in replication analyses.
Table S10	Case-control numbers of Estonian Biobank phenotypes used in replication analyses.
Table S11	Million Veteran Program summary statistics used in replication analyses.
Table S12	Successfully replicated lead and coding variants of FinnGen phenotypes in UK Biobank, Estonian Biobank and Million Veteran Program summary statistics.
Table S13	Full GWAS replication results of FinnGen oral phenotypes in UK Biobank summary statistics.
Table S14	Full GWAS replication results of FinnGen oral phenotypes in Estonian Biobank data.
Table S15	Full GWAS replication results of FinnGen oral phenotypes in Million Veteran Program summary statistics.
Table S16	FinnGen banner authors

## Sheet: TableS1
Table S1. Definitions of oral and craniofacial phenotypes and case-control numbers.
Phenotype	ICD-10	ICD-9	ICD-8	Exclusions	Cases	Controls	Category
Hypodontia and oligodontia	K00.00	5200A	52000		1510	497639	Developmental
Supernumerary teeth (excluding clefts and syndromes)	K00.1	5201A	52010	Q3[5-7]|Q74.02|Q85.83	349	499543	Developmental
Molar incisor hypomineralisation (MIH)	K00.4[0-1]	NA	NA	Z94.0	995	499353	Developmental
Enamel hypoplasia	K00.40	NA	NA	Z94.0	910	499438	Developmental
Embedded and impacted teeth	K01	NA	NA		13286	487062	Developmental
Embedded teeth	K01.0	NA	NA		4006	496342	Developmental
Tooth eruption problems	K01.0|K00.68|K00.69	NA	NA		6494	493854	Developmental
Impacted teeth	K01.1	NA	NA		9055	491293	Developmental
Impacted maxillary canine	K01.12	NA	NA		311	500037	Developmental
Impacted maxillary molar	K01.16	NA	NA		2335	498013	Developmental
Cleft and caries	K02 and Q3[5-7]	5210A and 749	52100 and 74900|7491[0-3]|74920|74924|74929		359	499989	Developmental
Dental caries	K02.1	5210A	NA		223126	277222	Dental hard tissue
Tooth wear	K03.[0-2]	NA	NA		39675	460673	Dental hard tissue
Attrition	K03.0	5211	NA		24032	476316	Dental hard tissue
Abrasion	K03.1	5212	NA		13330	487018	Dental hard tissue
Erosion	K03.2	5213A	NA		9616	490732	Dental hard tissue
Resorption	K03.3	5214	5214		1121	499227	Dental hard tissue
Diseases of pulp and periapical tissues	K04	NA	NA		129318	371030	Pulp and periapical tissue
Pulpitis	K04.0	5220A	NA		50909	449439	Pulp and periapical tissue
Pulp necrosis	K04.1	5221A	NA		28414	471934	Pulp and periapical tissue
Chronic apical periodontitis	K04.5	5226A	NA		75784	424564	Pulp and periapical tissue
Periapical abscess	K04.6|K04.7	5225A	NA		20278	480070	Pulp and periapical tissue
Gingivitis and periodontal diseases	K05	523	523		137746	362602	Gingiva and periodontium
Chronic periodontitis	K05.3	5234A	NA		32313	468035	Gingiva and periodontium
Chronic complicated periodontitis	K05.31	5221A	NA		23142	477206	Gingiva and periodontium
Aggressive periodontitis	K05.4	5235	NA		670	499678	Gingiva and periodontium
Gingival hyperplasia	K06.1	NA	NA	Z94.0	999	499349	Gingiva and periodontium
Dentofacial anomalies	K07	524	NA		40868	459480	Dentofacial and occlusion
Major anomalies of jaw size	K07.0	5240A	524		1008	499340	Dentofacial and occlusion
Maxillary hypoplasia	K07.03	NA	NA		117	500231	Dentofacial and occlusion
Mandibular hypoplasia	K07.04	NA	NA		228	500120	Dentofacial and occlusion
Asymmetry of jaw	K07.10	NA	NA		558	499790	Dentofacial and occlusion
Mandibular prognathia and surgery (LeFort I or BSSO)	K07.11	NA	NA		176	499983	Dentofacial and occlusion
Mandibular prognathia	K07.11	NA	NA		553	499795	Dentofacial and occlusion
Maxillary prognathism	K07.12	NA	NA		189	500159	Dentofacial and occlusion
Mandibular retrognathia	K07.13	NA	NA		2659	497689	Dentofacial and occlusion
Mandibular retrognathia and surgery (BSSO)	K07.13	NA	NA		961	499387	Dentofacial and occlusion
Maxillary retrognathism	K07.14	NA	NA		680	499668	Dentofacial and occlusion
Anomalies of dental arch relationship	K07.2	5242A	5242		10708	489640	Dentofacial and occlusion
Disto-occlusion	K07.20	NA	NA		1446	498902	Dentofacial and occlusion
Mesio-occlusion	K07.21	NA	NA		346	500002	Dentofacial and occlusion
Overjet	K07.22	NA	NA		875	499473	Dentofacial and occlusion
Deep bite and surgery	K07.23	NA	NA		443	499905	Dentofacial and occlusion
Deep bite	K07.23	NA	NA		4863	495485	Dentofacial and occlusion
Open bite and surgery (Lefort I or BSSO)	K07.24	NA	NA		346	500002	Dentofacial and occlusion
Open bite	K07.24	NA	NA		2021	498327	Dentofacial and occlusion
Crossbite	K07.25	NA	NA		2790	497558	Dentofacial and occlusion
Scissor bite	K07.27	NA	NA		1002	499346	Dentofacial and occlusion
Crowding of teeth	K07.30	NA	NA		4491	495857	Dentofacial and occlusion
Palatinal maxillary canine	K07.35|K01	NA	NA		265	500083	Developmental
Temporomandibular joint disorders (TMD)	K07.6	NA	NA		20798	479550	TMD
Bruxism	F45.8|G47.8	NA	NA		15747	484601	TMD
Loss of teeth due to accident, extraction or periodontal disease	K08.1	NA	NA		24932	475416	Dental hard tissue
Oral cysts	K09	5260	NA		2137	498211	Oral mucosa and salivary glands
Diseases of salivary glands	K11	527	NA		13530	486818	Oral mucosa and salivary glands
Stomatitis and related lesions	K12	5280	NA		7534	492814	Oral mucosa and salivary glands
Diseases of lip and oral mucosa	K13	528	NA		16295	484053	Oral mucosa and salivary glands
Oral leukoplakia and other epithelial disorders	K13.2	NA	NA		3257	497091	Oral mucosa and salivary glands
Oral leukoplakia	K13.20	NA	NA		930	499418	Oral mucosa and salivary glands
Oral lichen planus	K13.74	NA	NA		2090	498258	Oral mucosa and salivary glands
Peripheral and oral lichen planus	K13.74|L43	NA	NA		8507	491841	Oral mucosa and salivary glands
Hypertrophy of tongue papillae	K14.3	NA	5293		423	499925	Oral mucosa and salivary glands
Cleft lip, lip and palate or palate	Q3[5-7]	749	74900|7491[0-3]|74920|74924|74929		600	499748	Developmental
Cleft lip or cleft lip and palate	Q3[6-7]	7491[A-G]|7492[A-E]	7491[0-3]|74920|74924		270	499357	Developmental
Cleft palate	Q35	7490[ABCE]	74900		388	499748	Developmental
Cleft hard palate	Q35.1	7490X	NA		176	499451	Developmental
Cleft lip	Q36	7491[A-G]	7491[0-3]		110	499746	Developmental

## Sheet: TableS2
Table S2. Fine-mapped GWAS results for all oral and craniofacial phenotypes. Chrom=chromosome, pos=position, ref=reference allele, alt=alternative allele, beta=effect estimate for alternative allele, se=standard error, p=p-value, p_adj=Bonferroni-corrected p-value, af=allele frequency for alternative allele, PIP=posterior inclusion probability, FIN=Finnish enrichment, sig=statistically significan…
Phenotype	rsid	chrom:pos:ref:alt	beta	se	p	p_adj	af	PIP	FIN	Variant	Nearest gene	sig
Tooth wear	rs950200	1:3182630:A:G	-0.0441375	0.00759091	6.08051e-09	4.25636e-08	0.593105	0.88621	1.00064	intron_variant	PRDM16	TRUE
Tooth wear	rs2093587330	11:3989373:A:G	0.816852	0.149469	4.62818e-08	3.23973e-07	0.000531802	0.439207	NA	non_coding_transcript_exon_variant	STIM1	FALSE
Tooth wear	rs188833787	3:76017712:A:T	0.223913	0.0407891	4.02967e-08	2.82077e-07	0.00760717	0.471076	7.14889	intron_variant	ROBO2	FALSE
Tooth wear	rs42129	7:73408518:C:A	-0.0611212	0.00998125	9.1485e-10	6.40395e-09	0.176078	0.459256	1.05351	upstream_gene_variant	FZD9	TRUE
Temporomandibular disorders	rs191297708	7:23217214:T:C	-0.125084	0.0208518	1.98879e-09	1.39215e-08	0.066553	0.0474934	18.6355	intergenic_variant	NUP42	TRUE
Stomatitis	rs201138667	4:96283898:TA:T	0.423815	0.077456	4.45769e-08	3.12038e-07	0.00863885	0.330648	NA	intergenic_variant	PDHA2	FALSE
Pulpitis	rs1321699072	10:89325978:C:T	-0.629151	0.115377	4.95222e-08	3.46655e-07	0.00209903	0.650895	18.7185	intron_variant	LIPA	FALSE
Pulpitis	rs1292071	17:59849550:T:C	0.03758	0.00672028	2.24435e-08	1.57104e-07	0.462419	0.0586658	0.993606	upstream_gene_variant	VMP1	FALSE
Pulpitis	rs8088342	18:25030804:T:G	0.0403667	0.00697805	7.25922e-09	5.08145e-08	0.633866	0.230637	0.905077	intergenic_variant	ZNF521	FALSE
Pulpitis	rs9608843	22:30070110:G:T	-0.087149	0.0092659	5.18561e-21	3.62993e-20	0.161881	0.0294723	1.02671	intron_variant	HORMAD2	TRUE
Pulpitis	rs9449423	6:82117693:T:C	-0.0390181	0.00672206	6.4561e-09	4.51927e-08	0.521828	0.159263	0.932373	intergenic_variant	IBTK	TRUE
Pulp necrosis	rs2074204	22:30008007:C:T	-0.0537673	0.0095914	2.07315e-08	1.45121e-07	0.292702	0.000912225	1.22553	synonymous_variant	MTMR3	FALSE
Pulp necrosis	rs9614155	22:30186009:G:C	-0.0721054	0.0119295	1.50065e-09	1.05045e-08	0.163116	0.037651	1.0314	intron_variant	HORMAD2	TRUE
Peripheral and oral lichen planus	rs12422517	12:103495253:A:G	-0.112829	0.0161661	2.96551e-12	2.07586e-11	0.653027	0.132261	0.93142	intron_variant	C12orf42	TRUE
Peripheral and oral lichen planus	rs9533096	13:42400682:A:G	0.138035	0.0208687	3.72992e-11	2.61094e-10	0.818962	0.00243288	1.03725	intron_variant	AKAP11	TRUE
Peripheral and oral lichen planus	rs7328203	13:42414410:T:G	-0.123631	0.0163263	3.661e-14	2.5627e-13	0.368142	0.0961513	0.84042	intron_variant	AKAP11	TRUE
Peripheral and oral lichen planus	rs193769	16:11211968:T:C	-0.102129	0.0169683	1.75691e-09	1.22984e-08	0.712264	0.495154	1.0716	intron_variant	CLEC16A	TRUE
Peripheral and oral lichen planus	rs4328441	16:89983793:G:C	0.109685	0.0157085	2.89935e-12	2.02955e-11	0.484032	0.416398	0.86778	intron_variant	DEF8	TRUE
Peripheral and oral lichen planus	rs6737668	2:102476622:C:T	-0.115713	0.0194097	2.49741e-09	1.74819e-08	0.80892	0.0170261	1.0493	intron_variant	SLC9A4	TRUE
Peripheral and oral lichen planus	rs35667974	2:162268127:T:C	-0.435618	0.063977	9.82879e-12	6.88015e-11	0.0192086	0.855386	1.2572	missense_variant	IFIH1	TRUE
Peripheral and oral lichen planus	rs1406121	2:201330307:T:C	0.086161	0.0155843	3.22612e-08	2.25828e-07	0.522896	0.0400541	1.0623	intron_variant	CASP8	FALSE
Peripheral and oral lichen planus	rs6780858	3:188414322:A:G	-0.110214	0.0158356	3.40565e-12	2.38396e-11	0.423774	0.345001	0.81322	intron_variant	LPP	TRUE
Peripheral and oral lichen planus	rs56337968	3:188685210:G:A	-0.151543	0.0251205	1.61302e-09	1.12911e-08	0.117132	0.0947716	1.26125	intron_variant	LPP	TRUE
Peripheral and oral lichen planus	rs67111717	5:177363161:A:G	0.0931187	0.0160677	6.81601e-09	4.77121e-08	0.360208	0.227071	1.0234	intron_variant	RGS14	TRUE
Peripheral and oral lichen planus	rs9459853	6:167052286:C:A	0.127107	0.015713	6.00067e-16	4.20047e-15	0.39859	0.0390378	0.93997	3_prime_UTR_variant	CEP43	TRUE
Peripheral and oral lichen planus	rs189942924	6:23106848:T:C	0.556621	0.0988911	1.81652e-08	1.27156e-07	0.00525689	0.475739	56.253	downstream_gene_variant	HDGFL1	FALSE
Peripheral and oral lichen planus	rs117744081	7:29092663:A:G	0.227865	0.0398358	1.06454e-08	7.45178e-08	0.0341662	0.293258	1.1189	missense_variant	CPVL	FALSE
Peripheral and oral lichen planus	rs748670681	7:5397122:C:T	0.247852	0.0389702	2.01716e-10	1.41201e-09	0.0362557	0.875268	114.85	intron_variant	TNRC18	TRUE
Oral lichen planus	rs2888731	12:103472576:T:G	-0.232611	0.0366378	2.16825e-10	1.51777e-09	0.794842	0.119608	0.921326	intron_variant	C12orf42	TRUE
Oral lichen planus	rs746447	13:42267040:G:A	-0.285144	0.048167	3.22122e-09	2.25485e-08	0.1377	0.0711265	0.844616	regulatory_region_variant	AKAP11	TRUE
Oral lichen planus	rs78456138	2:162275836:C:T	-0.791635	0.136629	6.871e-09	4.8097e-08	0.020513	0.584253	1.07059	intron_variant	IFIH1	TRUE
Oral lichen planus	rs204295	6:167087074:C:T	-0.208678	0.0310665	1.8531e-11	1.29717e-10	0.468598	0.0644098	1.01914	intron_variant	Z94721.2	TRUE
Oral leukoplakia and other epithelial disorders	rs74649783	4:102502645:A:G	0.444454	0.0706675	3.18772e-10	2.2314e-09	0.024284	0.60704	1.8484	intron_variant	NFKB1	TRUE
Oral leukoplakia and other epithelial disorders	rs542270346	6:110242809:T:C	0.986672	0.170101	6.61104e-09	4.62773e-08	0.0035605	0.935567	1.3659	intron_variant	CDC40	TRUE
Oral leukoplakia	rs755173701	2:234643265:T:C	2.38512	0.434473	4.02661e-08	2.81863e-07	0.00055894	0.573002	3.1216	intergenic_variant	ARL4C	FALSE
Oral leukoplakia	rs1172595265	6:22745355:G:A	4.74248	0.774514	9.17382e-10	6.42167e-09	7.10721e-05	0.565305	0	intron_variant	HDGFL1	TRUE
Oral cysts	rs181890726	7:63794711:A:G	-0.53936	0.097383	3.04993e-08	2.13495e-07	0.0351158	0.140768	0.676581	downstream_gene_variant	ZNF722	FALSE
Open bite and surgery	rs572104116	12:101645832:G:A	3.01862	0.532825	1.46754e-08	1.02728e-07	0.000853234	0.507054	4.6888	intron_variant	MYBPC1	FALSE
Open bite	rs139374150	3:10913763:G:A	0.685055	0.125613	4.93321e-08	3.45325e-07	0.0106357	0.961824	2.1053	intron_variant	SLC6A11	FALSE
Maxillary retrognathia	rs11073419	15:95119863:T:C	-0.396395	0.0715994	3.0893e-08	2.16251e-07	0.205906	0.887825	0.8817	intron_variant	MCTP2	FALSE
Maxillary hypoplasia	rs573825482	17:50249671:G:A	4.71955	0.82071	8.89426e-09	6.22598e-08	0.000360733	0.987706	8.049	intergenic_variant	TMEM92	FALSE
Mandibular retrognathia	rs227727	17:56699594:A:T	0.150941	0.027465	3.89063e-08	2.72344e-07	0.487176	0.286364	1.1238	intergenic_variant	NOG	FALSE
Mandibular retrognathia	rs7225448	17:71385926:A:G	0.152906	0.0275804	2.95577e-08	2.06904e-07	0.433047	0.137505	1.1689	intergenic_variant	SOX9	FALSE
Mandibular prognathia	rs535975844	13:96784159:T:G	2.54262	0.45501	2.29641e-08	1.60749e-07	0.000592784	0.421032	Inf	intron_variant	HS6ST3	FALSE
Impacted maxillary canine	rs189229384	4:135451123:A:T	1.34441	0.24283	3.08688e-08	2.16082e-07	0.0105365	0.17473	1.7093	intergenic_variant	PABPC4L	FALSE
Hypodontia	rs2057579	1:201130147:T:C	0.365598	0.0360816	3.96278e-24	2.77395e-23	0.401987	0.475248	0.97327	upstream_gene_variant	ASCL5	TRUE
Hypodontia	rs2320968	13:22218835:A:G	0.284571	0.0489069	5.93321e-09	4.15325e-08	0.145841	0.573244	1.0723	intron_variant	FGF9	TRUE
Hypodontia	rs6756021	2:143170113:C:A	0.255021	0.0395523	1.13569e-10	7.94983e-10	0.269454	0.0525588	0.78909	intron_variant	ARHGAP15	TRUE
Hypodontia	rs146199923	2:218989595:G:T	1.12033	0.165228	1.19757e-11	8.38299e-11	0.00597271	0.516075	0.22598	intron_variant	CRYBA2	TRUE
Hypodontia	rs2139100	2:88174851:A:G	-0.324101	0.0516074	3.38306e-10	2.36814e-09	0.121826	0.0786375	1.00954	intron_variant	THNSL2	TRUE
Hypodontia	rs35822372	2:88438931:C:T	0.290437	0.0429979	1.43153e-11	1.00207e-10	0.200033	0.435065	1.1186	intergenic_variant	FOXI3	TRUE
Hypodontia	rs12856778	23:69910990:A:G	0.216764	0.037968	1.13569e-08	7.94983e-08	0.209297	0.219732	1.4388	intron_variant	EDA	FALSE
Hypodontia	rs4859222	3:182407287:A:T	0.434873	0.0562288	1.04232e-14	7.29624e-14	0.0910376	0.243065	1.3474	intergenic_variant	ATP11B	TRUE
Hypodontia	rs11940782	4:108350984:G:A	0.347486	0.045321	1.75792e-14	1.23054e-13	0.164882	0.0024704	1.47029	intergenic_variant	LEF1	TRUE
Hypodontia	rs17038907	4:108358918:A:C	-0.319437	0.03868	1.47571e-16	1.033e-15	0.713246	0.985826	1.0345	intergenic_variant	LEF1	TRUE
Hypodontia	rs531152356	6:5323510:T:G	2.39482	0.439063	4.91417e-08	3.43992e-07	0.000444494	0.411565	0	intron_variant	FARS2	FALSE
Hypodontia	rs3036914, rs112117736	8:16364171:T:TACAC	3.3177	0.498893	2.9282e-11	2.04974e-10	0.000238245	0.428989	0	intron_variant	MSR1	TRUE
Hypertrophy of tongue papillae	rs1178338740	2:206245999:AAAAAG:A	3.20451	0.567408	1.62678e-08	1.13875e-07	0.00040522	0.416637	NA	intron_variant	CMKLR2	FALSE
Gingivitis and periodontal diseases	rs111231814	12:24820195:C:A	-0.62975	0.107666	4.94311e-09	3.46018e-08	0.000546396	0.445511	0.520054	intron_variant	BCAT1	TRUE
Gingivitis and periodontal diseases	rs187684552	14:71584969:A:G	0.243594	0.0427246	1.18768e-08	8.31376e-08	0.00276416	0.642591	0.267666	intron_variant	SIPA1L1	FALSE
Gingivitis and periodontal diseases	rs7613444	3:52504284:G:C	0.0297622	0.00536544	2.90576e-08	2.03403e-07	0.235965	0.865683	1.4711	intron_variant	STAB1	FALSE
Erosion	rs980892462	16:26071309:G:A	1.93025	0.349036	3.19816e-08	2.23871e-07	0.000144942	0.500014	1.55991	intron_variant	HS3ST4	FALSE
Erosion	rs904690119	8:7122803:G:A	0.850297	0.155978	4.99816e-08	3.49871e-07	0.00149037	0.322603	9.35213	intron_variant	DEFA5	FALSE
Enamel hypoplasia	rs117645102	18:52010029:G:A	2.46905	0.44292	2.48285e-08	1.73799e-07	0.000813595	0.736566	7.79396	intergenic_variant	DCC	FALSE
Embedded and impacted teeth	rs1182052384	3:138799892:T:C	0.581801	0.101947	1.15054e-08	8.05378e-08	0.00313526	0.991704	Inf	intron_variant	PIK3CB	FALSE
Diseases of salivary glands	rs760512017	8:117300695:C:CAAA	0.613719	0.10574	6.47381e-09	4.53167e-08	0.00274671	0.993272	2.67471	regulatory_region_variant	SLC30A8	TRUE
Diseases of pulp and periapical tissues	rs36044739	2:141650792:CT:C	0.0578234	0.0101286	1.137e-08	7.959e-08	0.0540256	0.0816028	0.967472	intron_variant	LRP1B	FALSE
Diseases of pulp and periapical tissues	rs4988521	2:229754017:C:G	-0.757234	0.136819	3.12011e-08	2.18408e-07	0.000416412	0.655345	0.157086	intergenic_variant	TRIP12	FALSE
Diseases of pulp and periapical tissues	rs9614155	22:30186009:G:C	-0.063476	0.00628747	5.77564e-24	4.04295e-23	0.163116	0.0722045	1.0314	intron_variant	HORMAD2	TRUE
Diseases of pulp and periapical tissues	rs560704998, rs75187107, rs398106121	3:85546839:C:CA	-0.0279223	0.00507559	3.77051e-08	2.63936e-07	0.711081	0.00500002	1.16444	intron_variant	CADM2	FALSE
Diseases of pulp and periapical tissues	rs79409042	4:106046283:T:C	0.0669878	0.0116336	8.5055e-09	5.95385e-08	0.0401729	0.486098	4.54481	3_prime_UTR_variant	TBCK	FALSE
Diseases of pulp and periapical tissues	rs5871429, rs397804460	5:131585275:G:GA	0.0260268	0.00476821	4.8043e-08	3.36301e-07	0.618928	0.0119848	0.865082	intron_variant	RAPGEF6	FALSE
Diseases of pulp and periapical tissues	rs1122171	5:135174297:C:T	0.0271301	0.00464717	5.28384e-09	3.69869e-08	0.563774	0.160828	0.945897	intron_variant	PITX1	TRUE
Diseases of pulp and periapical tissues	rs696825	9:83968161:C:T	0.027012	0.00492503	4.14343e-08	2.9004e-07	0.32014	0.0919447	1.23665	3_prime_UTR_variant	HNRNPK	FALSE
Deep bite	rs4938326	11:117034748:G:C	0.171602	0.0311268	3.52769e-08	2.46938e-07	0.11372	0.106971	1.268	intron_variant	SIK3	FALSE
Deep bite	rs1257741	12:28381636:G:C	-0.143559	0.0251295	1.11148e-08	7.78036e-08	0.226784	0.0780327	0.90634	intron_variant	CCDC91	FALSE
Crowding of teeth	rs201475998	2:108875328:AAAAAAAAAG:A	0.260285	0.0457197	1.24779e-08	8.73453e-08	0.0550137	0.252989	8.5901	intron_variant	CCDC138	FALSE
Crowding of teeth	rs929805940	3:2153482:T:C	1.87933	0.339134	2.99813e-08	2.09869e-07	0.000529467	0.973709	NA	intron_variant	CNTN4	FALSE
Cleft palate	rs185229101	1:207254971:A:G	1.35243	0.185992	3.55631e-13	2.48942e-12	0.012608	0.459385	4.5304	intron_variant	CD55	TRUE
Cleft palate	rs570516915	1:209816078:T:G	2.15718	0.13709	8.62979e-56	6.04085e-55	0.0124126	0.690843	19.15	regulatory_region_variant	IRF6	TRUE
Cleft palate	rs28601717	1:209827045:T:C	0.652127	0.0688929	2.9134e-21	2.03938e-20	0.265485	0.0591741	1.3855	upstream_gene_variant	UTP25	TRUE
Cleft palate	rs148973062	1:213780504:C:T	1.3501	0.169564	1.69044e-15	1.18331e-14	0.0160072	0.519576	5.6711	intron_variant	PROX1	TRUE
Cleft palate	rs113965554	1:24394806:G:A	0.892343	0.120248	1.16359e-13	8.14513e-13	0.0496907	0.471833	1.3984	intron_variant	STPG1	TRUE
Cleft lip, lip and palate, or palate	rs190435103	1:206529590:A:G	1.23087	0.185503	3.23817e-11	2.26672e-10	0.00933763	0.428794	Inf	non_coding_transcript_exon_variant	RASSF5	TRUE
Cleft lip, lip and palate, or palate	rs570516915	1:209816078:T:G	1.91308	0.123258	2.50438e-54	1.75307e-53	0.0124233	0.758667	19.15	regulatory_region_variant	IRF6	TRUE
Cleft lip, lip and palate, or palate	rs34644845	1:209852752:CT:C	0.529018	0.0592375	4.24229e-19	2.9696e-18	0.240492	0.0559303	1.46698	3_prime_UTR_variant	UTP25	TRUE
Cleft lip, lip and palate, or palate	rs148973062	1:213780504:C:T	1.07106	0.152604	2.24182e-12	1.56927e-11	0.0160084	0.422565	5.6711	intron_variant	PROX1	TRUE
Cleft lip, lip and palate, or palate	rs112935205	1:24518411:C:G	0.63817	0.102985	5.76421e-10	4.03495e-09	0.0535729	0.425426	2.0843	intron_variant	RCAN3	TRUE
Cleft lip or cleft lip and palate	rs13249953	8:128918949:C:T	0.547075	0.0864112	2.43473e-10	1.70431e-09	0.242444	0.0923424	0.71606	non_coding_transcript_exon_variant	GSDMC	TRUE
Cleft hard palate	rs190435103	1:206529590:A:G	1.66668	0.273902	1.16541e-09	8.15787e-09	0.00933493	0.596174	Inf	non_coding_transcript_exon_variant	RASSF5	TRUE
Cleft hard palate	rs570516915	1:209816078:T:G	2.17775	0.196975	2.05116e-28	1.43581e-27	0.0124252	0.574352	19.15	regulatory_region_variant	IRF6	TRUE
Cleft hard palate	rs187395934	1:26589269:G:A	3.46217	0.634517	4.85937e-08	3.40156e-07	0.000751639	0.951486	NA	downstream_gene_variant	RPS6KA1	FALSE
Cleft and caries	rs185229101	1:207254971:A:G	1.17571	0.209552	2.01665e-08	1.41165e-07	0.012609	0.509351	4.5304	intron_variant	CD55	FALSE
Cleft and caries	rs570516915	1:209816078:T:G	1.82538	0.163692	7.05667e-29	4.93967e-28	0.0124233	0.640182	19.15	regulatory_region_variant	IRF6	TRUE
Cleft and caries	rs112935205	1:24518411:C:G	0.760143	0.125805	1.51974e-09	1.06382e-08	0.0535729	0.246749	2.0843	intron_variant	RCAN3	TRUE
Chronic complicated periodontitis	rs1051730	15:78601997:G:A	0.0564843	0.0101195	2.38117e-08	1.66682e-07	0.331067	0.0702369	0.913761	synonymous_variant	CHRNA3	FALSE
Chronic complicated periodontitis	rs75351459	3:141093823:C:T	0.109323	0.01987	3.75673e-08	2.62971e-07	0.0587981	0.563855	1.99736	intron_variant	SPSB4	FALSE
Chronic complicated periodontitis	rs2877160	5:30781297:C:T	0.0576301	0.00996121	7.23169e-09	5.06218e-08	0.620201	0.879702	0.894797	intergenic_variant	CDH6	FALSE
Chronic apical periodontitis	rs8088342	18:25030804:T:G	0.0325205	0.00585128	2.7313e-08	1.91191e-07	0.633866	0.140351	0.905077	intergenic_variant	ZNF521	FALSE
Chronic apical periodontitis	rs34648990	20:52084522:G:A	0.316129	0.0577978	4.51128e-08	3.1579e-07	0.00210517	0.585826	0.100616	3_prime_UTR_variant	ZFP64	FALSE
Chronic apical periodontitis	rs9614152	22:30167354:G:A	-0.0650694	0.00769269	2.70583e-17	1.89408e-16	0.162786	0.0425498	1.0381	intron_variant	HORMAD2	TRUE
Caries	rs200486134	16:23069106:C:G	0.863672	0.149356	7.35394e-09	5.14776e-08	0.000196479	0.569012	0.472742	missense_variant	USP31	FALSE
Caries	rs187591243	17:38913563:G:A	0.141077	0.0244494	7.91863e-09	5.54304e-08	0.00713266	0.359625	1.72574	intron_variant	LASP1	FALSE
Caries	rs136326	22:30770972:G:A	0.0509796	0.00889353	9.91288e-09	6.93902e-08	0.0577147	0.0581579	0.705661	intron_variant	OSBP2	FALSE
Caries	rs183420035	4:57517796:A:G	-0.186474	0.0331881	1.92407e-08	1.34685e-07	0.0040876	0.495676	1.05954	intergenic_variant	IGFBP7	FALSE
Attrition	rs42131	7:73397257:A:T	-0.070215	0.0121495	7.50274e-09	5.25192e-08	0.194817	0.491331	1.08362	regulatory_region_variant	FZD9	FALSE
Asymmetry of jaw	rs1412908547	17:6086430:G:C	3.73764	0.652392	1.00949e-08	7.06643e-08	0.000173867	0.992734	NA	intron_variant	WSCD1	FALSE
Anomalies in dental arch relations	rs149999594	10:35697922:C:T	-0.405783	0.0702425	7.60957e-09	5.3267e-08	0.0134662	0.915301	1.2296	non_coding_transcript_exon_variant	FZD8	FALSE
Anomalies in dental arch relations	rs1443684783	18:77083370:TC:T	1.10212	0.191077	8.02454e-09	5.61718e-08	0.000773818	0.956761	Inf	intron_variant	MBP	FALSE
Aggressive periodontitis	rs2096808638	11:84075032:C:A	3.65872	0.66194	3.25245e-08	2.27671e-07	0.000212993	0.494216	NA	intron_variant	DLG2	FALSE
Abrasion	rs566894906	15:99747940:C:T	0.471115	0.0841764	2.18399e-08	1.52879e-07	0.0044923	0.883526	1.60111	intergenic_variant	LYSMD4	FALSE

## Sheet: TableS3
Table S3. GWAS results for all lead and credible set coding variants. Chrom=chromosome, pos=position, ref=reference allele, alt=alternative allele, beta=effect estimate for alternative allele, se=standard error, p=p-value, p_adj=Bonferroni-corrected p-value, PIP=posterior inclusion probability, af=allele frequency for alternative allele, sig=statistically significant after Bonferroni correction.
Phenotype	rsid	chrom:pos:ref:alt	beta	se	p	p_adj	PIP	FIN	af	Variant	Gene	sig
Caries	rs200486134	16:23069106:C:G	0.863672	0.149356	7.35394e-09	5.14776e-08	0.569012	0.472742	0.000196479	missense variant	USP31	FALSE
Chronic complicated periodontitis	rs16969968	15:78590583:G:A	0.0558056	0.0101259	3.56e-08	2.492e-07	0.0478239	0.9313	0.330377	missense variant	CHRNA5	FALSE
Chronic complicated periodontitis	rs1051730	15:78601997:G:A	0.0564843	0.0101195	2.38117e-08	1.66682e-07	0.0702369	0.913761	0.331067	synonymous variant	CHRNA3	FALSE
Cleft and caries	rs41268753	1:24342967:C:T	0.764936	0.130973	5.21e-09	3.647e-08	0.0749062	1.672	0.049262	missense variant	GRHL3	TRUE
Cleft lip, lip and palate or palate	rs41268753	1:24342967:C:T	0.620731	0.10767	8.16e-09	5.712e-08	0.0340063	1.672	0.049262	missense variant	GRHL3	FALSE
Cleft palate	rs41268753	1:24342967:C:T	0.876895	0.121183	4.62e-13	3.234e-12	0.124466	1.672	0.0492652	missense variant	GRHL3	TRUE
Crowding of teeth	rs3827760	2:108897145:A:G	0.257347	0.0456647	1.74e-08	1.218e-07	0.183897	8.7561	0.0547288	missense variant	EDAR	FALSE
Hypodontia	rs121908120	2:218890289:T:A	1.07281	0.158497	1.3e-11	9.1e-11	0.483512	0.2087	0.00630609	missense variant	WNT10A	TRUE
Hypodontia	rs4129190	2:88173272:G:A	-0.322805	0.0514553	3.53e-10	2.471e-09	0.074642	1.0123	0.12261	missense variant	THNSL2	TRUE
Oral leukoplakia and other epithelial disorders	rs75826658	4:102632215:C:T	0.42753	0.0700541	1.04e-09	7.28e-09	0.197016	1.7754	0.0249926	missense variant	MANBA	TRUE
Oral lichen planus	rs9315906	13:42303129:G:C	-0.280459	0.0481419	5.69e-09	3.983e-08	0.041106	0.8387	0.137413	synonymous variant	AKAP11	TRUE
Oral lichen planus	rs35667974	2:162268127:T:C	-0.811009	0.141688	1.04e-08	7.28e-08	0.394912	1.2572	0.0192086	missense variant	IFIH1	FALSE
Peripheral and oral lichen planus	rs35667974	2:162268127:T:C	-0.435618	0.063977	9.82879e-12	6.88015e-11	0.855386	1.2572	0.0192086	missense variant	IFIH1	TRUE
Peripheral and oral lichen planus	rs117744081	7:29092663:A:G	0.227865	0.0398358	1.06454e-08	7.45178e-08	0.293258	1.1189	0.0425513	missense variant	CPVL	FALSE
Pulp necrosis	rs2074204	22:30008007:C:T	-0.0537673	0.0095914	2.07315e-08	1.45121e-07	0.000912225	1.22553	0.292702	synonymous variant	MTMR3	FALSE
Temporomandibular disorders	rs199354	7:23256953:C:T	-0.0980307	0.0174526	1.94e-08	1.358e-07	0.00635875	3.8756	0.0977383	synonymous variant	GPNMB	FALSE
Temporomandibular disorders	rs11537976	7:23274204:G:T	-0.124812	0.0208555	2.17e-09	1.519e-08	0.0434837	15.9258	0.0665272	stop gained	GPNMB	TRUE

## Sheet: TableS4
Table S4. 95% credible set variants for oral and craniofacial phenotypes. Chrom=chromosome, pos=position, ref=reference allele, alt=alternative allele, af=allele frequency for alternative allele, beta=effect estimate for alternative allele, p=p-value, se=standard error, cs=credible set number, cs_specific_prob=posterior inclusion probability.
Phenotype	rsid	chrom:pos:ref:alt	af	beta	p	se	Variant	Nearest gene	cs	cs_specific_prob	Region
Oral leukoplakia and other epithelial disorders	rs74649783	4:102502645:A:G	0.024284	0.444454	3.19e-10	0.0706675	intron_variant	NFKB1	1	0.60704	chr4:101002645-104002645
Oral leukoplakia and other epithelial disorders	rs75826658	4:102632215:C:T	0.0249926	0.42753	1.04e-09	0.0700541	missense_variant	MANBA	1	0.197016	chr4:101002645-104002645
Oral leukoplakia and other epithelial disorders	rs80198806	4:102657436:A:G	0.0246604	0.420989	2.47e-09	0.0705938	intron_variant	MANBA	1	0.0869076	chr4:101002645-104002645
Oral leukoplakia and other epithelial disorders	rs79912020	4:102691059:G:A	0.0247958	0.415259	3.95e-09	0.0705465	intron_variant	MANBA	1	0.0556625	chr4:101002645-104002645
Oral leukoplakia and other epithelial disorders	rs78275320	4:102753172:T:C	0.0240427	0.418258	4.45e-09	0.0712959	intron_variant	MANBA	1	0.049698	chr4:101002645-104002645
Oral leukoplakia and other epithelial disorders	rs554322990	6:109227916:A:T	0.00396788	0.886271	1.27e-07	0.167733	intron_variant	CEP57L1	1	0.0571596	chr6:108742809-111742809
Oral leukoplakia and other epithelial disorders	rs542270346	6:110242809:T:C	0.0035605	0.986672	6.61e-09	0.170101	intron_variant	CDC40	1	0.935545	chr6:108742809-111742809
Oral leukoplakia	rs766794564	2:234405417:G:T	0.00056601	2.32096	6.25e-08	0.428901	intergenic_variant	ARL4C	1	0.379016	chr2:233143265-236143265
Oral leukoplakia	rs755173701	2:234643265:T:C	0.00055894	2.38512	4.03e-08	0.434473	intergenic_variant	ARL4C	1	0.573002	chr2:233143265-236143265
Oral leukoplakia	rs923579073	6:22695701:A:G	7.18e-05	4.70839	1.21e-09	0.774569	intergenic_variant	HDGFL1	1	0.434183	chr6:21245355-24245355
Oral leukoplakia	rs1172595265	6:22745355:G:A	7.11e-05	4.74248	9.17e-10	0.774514	intron_variant	HDGFL1	1	0.565297	chr6:21245355-24245355
Cleft lip, lip and palate or palate	rs41268753	1:24342967:C:T	0.049262	0.620731	8.16e-09	0.10767	missense_variant	GRHL3	1	0.0340063	chr1:23018411-26018411
Cleft lip, lip and palate or palate	rs113965554	1:24394806:G:A	0.0496875	0.633529	3.06e-09	0.106863	intron_variant	STPG1	1	0.0867626	chr1:23018411-26018411
Cleft lip, lip and palate or palate	rs112392969	1:24490363:C:A	0.0537054	0.622295	1.87e-09	0.103571	intergenic_variant	RCAN3	1	0.138401	chr1:23018411-26018411
Cleft lip, lip and palate or palate	rs111718052	1:24498251:T:A	0.0533878	0.620494	2.31e-09	0.103862	upstream_gene_variant	RCAN3	1	0.11336	chr1:23018411-26018411
Cleft lip, lip and palate or palate	rs112935205	1:24518411:C:G	0.0535729	0.63817	5.76e-10	0.102985	intron_variant	RCAN3	1	0.425324	chr1:23018411-26018411
Cleft lip, lip and palate or palate	rs112119900	1:24633353:G:A	0.0665661	0.561927	3.49e-09	0.0951328	intron_variant	SRRM1	1	0.0725412	chr1:23018411-26018411
Cleft lip, lip and palate or palate	rs76345483	1:24697549:T:G	0.0671047	0.551311	6.91e-09	0.0951683	intergenic_variant	SRRM1	1	0.0377488	chr1:23018411-26018411
Cleft lip, lip and palate or palate	rs111432293	1:24729924:C:T	0.0739933	0.536585	5.51e-09	0.0920242	intergenic_variant	CLIC4	1	0.044474	chr1:23018411-26018411
Cleft lip, lip and palate or palate	rs190435103	1:206529590:A:G	0.00933763	1.23087	3.24e-11	0.185503	non_coding_transcript_exon_variant	RASSF5	1	0.428794	chr1:205545440-207513740
Cleft lip, lip and palate or palate	rs185229101	1:207254971:A:G	0.012609	1.10834	5.03e-11	0.168696	intron_variant	CD55	1	0.281456	chr1:205545440-207513740
Cleft lip, lip and palate or palate	rs183253880	1:207341550:A:T	0.012675	1.10907	4.91e-11	0.168718	intron_variant	CD55	1	0.287797	chr1:205545440-207513740
Cleft lip, lip and palate or palate	rs556188853	1:209748169:G:A	0.0125445	1.90514	8.92e-54	0.123397	downstream_gene_variant	TRAF3IP3	1	0.241151	chr1:207529847-213468822
Cleft lip, lip and palate or palate	rs12403006	1:209806173:T:A	0.266706	0.500232	7.52e-18	0.0581216	5_prime_UTR_variant	IRF6	2	0.0272511	chr1:207529847-213468822
Cleft lip, lip and palate or palate	rs34743335	1:209806184:A:T	0.266706	0.500232	7.52e-18	0.0581216	upstream_gene_variant	IRF6	2	0.0272511	chr1:207529847-213468822
Cleft lip, lip and palate or palate	rs7544804	1:209811459:C:T	0.266706	0.500232	7.52e-18	0.0581216	intergenic_variant	NA	2	0.0272511	chr1:207529847-213468822
Cleft lip, lip and palate or palate	rs17317580	1:209813783:T:C	0.266875	0.499565	8.37e-18	0.0581266	intergenic_variant	NA	2	0.0255451	chr1:207529847-213468822
Cleft lip, lip and palate or palate	rs17389541	1:209813827:A:G	0.266874	0.499564	8.37e-18	0.0581264	intergenic_variant	NA	2	0.0255453	chr1:207529847-213468822
Cleft lip, lip and palate or palate	rs72741048	1:209815747:A:T	0.281678	0.48834	2.34e-17	0.0576163	regulatory_region_variant	NA	2	0.0230732	chr1:207529847-213468822
Cleft lip, lip and palate or palate	rs570516915	1:209816078:T:G	0.0124233	1.91308	2.5e-54	0.123258	regulatory_region_variant	NA	1	0.758667	chr1:207529847-213468822
Cleft lip, lip and palate or palate	rs11582607	1:209816177:G:A	0.266708	0.50023	7.53e-18	0.0581222	regulatory_region_variant	NA	2	0.0272299	chr1:207529847-213468822
Cleft lip, lip and palate or palate	rs932334	1:209823551:G:C	0.265445	0.504364	3.95e-18	0.058106	upstream_gene_variant	UTP25	2	0.0401901	chr1:207529847-213468822
Cleft lip, lip and palate or palate	rs11584081	1:209824103:G:A	0.265404	0.504005	4.24e-18	0.0581184	upstream_gene_variant	UTP25	2	0.0383158	chr1:207529847-213468822
Cleft lip, lip and palate or palate	rs10218448	1:209824347:G:C	0.265629	0.503735	4.34e-18	0.058104	upstream_gene_variant	UTP25	2	0.0381321	chr1:207529847-213468822
Cleft lip, lip and palate or palate	rs3753513	1:209826445:G:A	0.265505	0.503319	4.57e-18	0.0580953	upstream_gene_variant	UTP25	2	0.0368298	chr1:207529847-213468822
Cleft lip, lip and palate or palate	rs28601717	1:209827045:T:C	0.2655	0.504749	3.53e-18	0.0580639	upstream_gene_variant	UTP25	2	0.0438721	chr1:207529847-213468822
Cleft lip, lip and palate or palate	rs12404886	1:209828198:A:T	0.265509	0.50326	4.61e-18	0.0580954	intron_variant	UTP25	2	0.036624	chr1:207529847-213468822
Cleft lip, lip and palate or palate	rs11810091	1:209831823:C:T	0.265531	0.503164	4.69e-18	0.0580984	intron_variant	UTP25	2	0.0361995	chr1:207529847-213468822
Cleft lip, lip and palate or palate	rs10127937	1:209832476:C:T	0.265513	0.503215	4.65e-18	0.0580961	intron_variant	UTP25	2	0.0364463	chr1:207529847-213468822
Cleft lip, lip and palate or palate	rs4240837	1:209833026:T:G	0.265527	0.503174	4.68e-18	0.058097	intron_variant	UTP25	2	0.0362885	chr1:207529847-213468822
Cleft lip, lip and palate or palate	rs41274838	1:209835029:C:T	0.265515	0.503115	4.76e-18	0.0581038	intron_variant	UTP25	2	0.0357897	chr1:207529847-213468822
Cleft lip, lip and palate or palate	rs56268268	1:209836039:A:C	0.265431	0.503708	4.35e-18	0.0581024	intron_variant	UTP25	2	0.0379235	chr1:207529847-213468822
Cleft lip, lip and palate or palate	rs56071308	1:209836059:C:T	0.265524	0.503194	4.67e-18	0.058097	intron_variant	UTP25	2	0.0363409	chr1:207529847-213468822
Cleft lip, lip and palate or palate	rs3753510	1:209838191:T:C	0.26547	0.50341	4.49e-18	0.0580936	intron_variant	UTP25	2	0.037159	chr1:207529847-213468822
Cleft lip, lip and palate or palate	rs3766615	1:209845391:G:T	0.26547	0.503411	4.49e-18	0.0580936	intron_variant	UTP25	2	0.0371627	chr1:207529847-213468822
Cleft lip, lip and palate or palate	rs61820635	1:209849056:G:A	0.240548	0.528003	4.5e-19	0.0591664	intron_variant	UTP25	2	0.0539871	chr1:207529847-213468822
Cleft lip, lip and palate or palate	rs10489344	1:209850442:G:A	0.240548	0.528468	4.36e-19	0.0591952	intron_variant	UTP25	2	0.0551034	chr1:207529847-213468822
Cleft lip, lip and palate or palate	rs11119354	1:209850752:G:A	0.244335	0.518644	1.87e-18	0.0591729	intron_variant	UTP25	2	0.0300351	chr1:207529847-213468822
Cleft lip, lip and palate or palate	rs34644845	1:209852752:CT:C	0.240492	0.529018	4.24e-19	0.0592375	3_prime_UTR_variant	UTP25	2	0.0559303	chr1:207529847-213468822
Cleft lip, lip and palate or palate	rs7546104	1:209854620:G:A	0.242424	0.527327	5.13e-19	0.0591878	3_prime_UTR_variant	UTP25	2	0.0531653	chr1:207529847-213468822
Cleft lip, lip and palate or palate	rs148132188	1:213697453:A:T	0.0126995	1.14666	3.87e-12	0.165182	intergenic_variant	PROX1	1	0.250066	chr1:213471667-215482488
Cleft lip, lip and palate or palate	rs145072331	1:213729905:C:T	0.015711	1.02986	4.72e-11	0.156524	upstream_gene_variant	PROX1	1	0.0227342	chr1:213471667-215482488
Cleft lip, lip and palate or palate	rs148973062	1:213780504:C:T	0.0160084	1.07106	2.24e-12	0.152604	intron_variant	PROX1	1	0.422565	chr1:213471667-215482488
Cleft lip, lip and palate or palate	rs548200151	1:213940097:T:C	0.0146036	1.08768	4.04e-12	0.156824	intron_variant	PROX1	1	0.239875	chr1:213471667-215482488
Cleft lip, lip and palate or palate	rs565353887	1:214232933:C:T	0.01396	1.07197	3.49e-11	0.16183	intergenic_variant	SMYD2	1	0.0303083	chr1:213471667-215482488
Cleft palate	rs41268753	1:24342967:C:T	0.0492652	0.876895	4.62e-13	0.121183	missense_variant	GRHL3	1	0.124466	chr1:22894806-25894806
Cleft palate	rs113965554	1:24394806:G:A	0.0496907	0.892343	1.16e-13	0.120248	intron_variant	STPG1	1	0.471822	chr1:22894806-25894806
Cleft palate	rs112392969	1:24490363:C:A	0.0537069	0.855722	3.14e-13	0.117413	intergenic_variant	RCAN3	1	0.181829	chr1:22894806-25894806
Cleft palate	rs111718052	1:24498251:T:A	0.0533891	0.849945	5.34e-13	0.117782	upstream_gene_variant	RCAN3	1	0.108941	chr1:22894806-25894806
Cleft palate	rs112935205	1:24518411:C:G	0.0535719	0.846639	6.09e-13	0.117612	intron_variant	RCAN3	1	0.0961042	chr1:22894806-25894806
Cleft palate	rs190435103	1:206529590:A:G	0.00933555	1.46054	1.42e-12	0.20622	non_coding_transcript_exon_variant	RASSF5	1	0.121437	chr1:205883889-207532924
Cleft palate	rs185229101	1:207254971:A:G	0.012608	1.35243	3.56e-13	0.185992	intron_variant	CD55	1	0.459385	chr1:205883889-207532924
Cleft palate	rs183253880	1:207341550:A:T	0.0126738	1.351	3.92e-13	0.186129	intron_variant	CD55	1	0.418637	chr1:205883889-207532924
Cleft palate	rs556188853	1:209748169:G:A	0.0125338	2.15083	2.5e-55	0.137276	downstream_gene_variant	TRAF3IP3	1	0.303939	chr1:207560730-213437939
Cleft palate	rs12403006	1:209806173:T:A	0.26669	0.642133	1.49e-20	0.0690938	5_prime_UTR_variant	IRF6	2	0.0193938	chr1:207560730-213437939
Cleft palate	rs34743335	1:209806184:A:T	0.26669	0.642133	1.49e-20	0.0690938	upstream_gene_variant	IRF6	2	0.0193938	chr1:207560730-213437939
Cleft palate	rs7544804	1:209811459:C:T	0.26669	0.642133	1.49e-20	0.0690938	intergenic_variant	NA	2	0.0193939	chr1:207560730-213437939
Cleft palate	rs17317580	1:209813783:T:C	0.26686	0.641687	1.6e-20	0.0691009	intergenic_variant	NA	2	0.0186333	chr1:207560730-213437939
Cleft palate	rs17389541	1:209813827:A:G	0.266859	0.641686	1.6e-20	0.0691008	intergenic_variant	NA	2	0.0186328	chr1:207560730-213437939
Cleft palate	rs72741048	1:209815747:A:T	0.281662	0.625196	9.14e-20	0.0687128	regulatory_region_variant	NA	2	0.0106552	chr1:207560730-213437939
Cleft palate	rs570516915	1:209816078:T:G	0.0124126	2.15718	8.63e-56	0.13709	regulatory_region_variant	NA	1	0.690841	chr1:207560730-213437939
Cleft palate	rs11582607	1:209816177:G:A	0.266693	0.642186	1.48e-20	0.0690936	regulatory_region_variant	NA	2	0.0194919	chr1:207560730-213437939
Cleft palate	rs932334	1:209823551:G:C	0.26543	0.650504	4.02e-21	0.0689666	upstream_gene_variant	UTP25	2	0.0465182	chr1:207560730-213437939
Cleft palate	rs11584081	1:209824103:G:A	0.26539	0.650781	3.89e-21	0.0689719	upstream_gene_variant	UTP25	2	0.0475027	chr1:207560730-213437939
Cleft palate	rs10218448	1:209824347:G:C	0.265615	0.650083	4.21e-21	0.068957	upstream_gene_variant	UTP25	2	0.0455554	chr1:207560730-213437939
Cleft palate	rs3753513	1:209826445:G:A	0.265491	0.650024	4.18e-21	0.0689459	upstream_gene_variant	UTP25	2	0.0457469	chr1:207560730-213437939
Cleft palate	rs28601717	1:209827045:T:C	0.265485	0.652127	2.91e-21	0.0688929	upstream_gene_variant	UTP25	2	0.0591706	chr1:207560730-213437939
Cleft palate	rs12404886	1:209828198:A:T	0.265495	0.650003	4.19e-21	0.0689452	intron_variant	UTP25	2	0.0457079	chr1:207560730-213437939
Cleft palate	rs11810091	1:209831823:C:T	0.265517	0.649912	4.26e-21	0.0689492	intron_variant	UTP25	2	0.0451678	chr1:207560730-213437939
Cleft palate	rs10127937	1:209832476:C:T	0.265499	0.649944	4.23e-21	0.0689464	intron_variant	UTP25	2	0.0454184	chr1:207560730-213437939
Cleft palate	rs4240837	1:209833026:T:G	0.265513	0.649924	4.25e-21	0.0689477	intron_variant	UTP25	2	0.0453079	chr1:207560730-213437939
Cleft palate	rs41274838	1:209835029:C:T	0.2655	0.64981	4.37e-21	0.0689567	intron_variant	UTP25	2	0.0443567	chr1:207560730-213437939
Cleft palate	rs56268268	1:209836039:A:C	0.265416	0.650379	4.01e-21	0.0689519	intron_variant	UTP25	2	0.0468547	chr1:207560730-213437939
Cleft palate	rs56071308	1:209836059:C:T	0.26551	0.649929	4.24e-21	0.0689476	intron_variant	UTP25	2	0.0453019	chr1:207560730-213437939
Cleft palate	rs3753510	1:209838191:T:C	0.265456	0.650079	4.14e-21	0.0689449	intron_variant	UTP25	2	0.0459802	chr1:207560730-213437939
Cleft palate	rs3766615	1:209845391:G:T	0.265455	0.650079	4.14e-21	0.0689449	intron_variant	UTP25	2	0.0459802	chr1:207560730-213437939
Cleft palate	rs3028167	1:209847025:G:GCA	0.269376	0.648408	4.51e-21	0.0688329	intron_variant	UTP25	2	0.047968	chr1:207560730-213437939
Cleft palate	rs61820635	1:209849056:G:A	0.240531	0.668273	1.62e-21	0.0701438	intron_variant	UTP25	2	0.02621	chr1:207560730-213437939
Cleft palate	rs10489344	1:209850442:G:A	0.240531	0.66905	1.51e-21	0.0701731	intron_variant	UTP25	2	0.0274262	chr1:207560730-213437939
Cleft palate	rs11119354	1:209850752:G:A	0.24432	0.664626	2.51e-21	0.0700997	intron_variant	UTP25	2	0.0261886	chr1:207560730-213437939
Cleft palate	rs34644845	1:209852752:CT:C	0.240475	0.669845	1.44e-21	0.0702197	3_prime_UTR_variant	UTP25	2	0.0282381	chr1:207560730-213437939
Cleft palate	rs7546104	1:209854620:G:A	0.242407	0.666035	2.34e-21	0.0701921	3_prime_UTR_variant	UTP25	2	0.0220024	chr1:207560730-213437939
Cleft palate	rs148132188	1:213697453:A:T	0.0126979	1.40348	1.87e-14	0.183231	intergenic_variant	PROX1	1	0.0507967	chr1:213471667-216956795
Cleft palate	rs148973062	1:213780504:C:T	0.0160072	1.3501	1.69e-15	0.169564	intron_variant	PROX1	1	0.519576	chr1:213471667-216956795
Cleft palate	rs548200151	1:213940097:T:C	0.0146028	1.3716	2.52e-15	0.173339	intron_variant	PROX1	1	0.353359	chr1:213471667-216956795
Cleft palate	rs565353887	1:214232933:C:T	0.0139598	1.3659	1.74e-14	0.178117	intergenic_variant	SMYD2	1	0.0543367	chr1:213471667-216956795
Asymmetry of jaw	rs1412908547	17:6086430:G:C	0.000173867	3.73764	1.01e-08	0.652392	intron_variant	WSCD1	1	0.992734	chr17:4586430-7586430
Hypertrophy of tongue papillae	rs1178338740	2:206245999:AAAAAG:A	0.00040522	3.20451	1.63e-08	0.567408	intron_variant	CMKLR2	1	0.416637	chr2:204745999-207745999
Hypertrophy of tongue papillae	rs1296801384	2:206780571:T:C	0.00046111	3.10766	3.48e-08	0.563454	intron_variant	FASTKD2	1	0.203943	chr2:204745999-207745999
Hypertrophy of tongue papillae	rs905598000	2:206838287:C:T	0.000420209	3.1889	1.99e-08	0.568184	intergenic_variant	FASTKD2	1	0.343951	chr2:204745999-207745999
Enamel hypoplasia	rs386833873	19:35851608:CAG:C	0.00896991	1.1691	9.36e-17	0.140642	frameshift_variant	NPHS1	1	0.999989	chr19:34351608-40020056
Maxillary hypoplasia	rs573825482	17:50249671:G:A	0.000360733	4.71955	8.89e-09	0.82071	intergenic_variant	TMEM92	1	0.987706	chr17:48749671-51749671
Mandibular retrognathia	rs8182331	17:56675565:T:A	0.48366	-0.135017	8.68e-07	0.0274454	intergenic_variant	NOG	1	0.0158338	chr17:55199594-58199594
Mandibular retrognathia	rs1879143	17:56681196:A:G	0.430037	-0.135248	9.19e-07	0.027555	intergenic_variant	NOG	1	0.0148928	chr17:55199594-58199594
Mandibular retrognathia	rs12951993	17:56683253:A:G	0.456357	-0.141363	2.54e-07	0.027425	intergenic_variant	NOG	1	0.0493942	chr17:55199594-58199594
Mandibular retrognathia	rs227739	17:56687175:T:C	0.400926	0.134616	1.23e-06	0.0277521	regulatory_region_variant	NOG	1	0.0113033	chr17:55199594-58199594
Mandibular retrognathia	rs10852990	17:56689117:A:G	0.409208	-0.134085	1.28e-06	0.0276839	intergenic_variant	NOG	1	0.0110255	chr17:55199594-58199594
Mandibular retrognathia	rs227734	17:56690109:C:T	0.401297	0.134908	1.16e-06	0.0277437	intergenic_variant	NOG	1	0.0120023	chr17:55199594-58199594
Mandibular retrognathia	rs12452109	17:56691021:A:C	0.409212	-0.134169	1.26e-06	0.0276878	regulatory_region_variant	NOG	1	0.0111475	chr17:55199594-58199594
Mandibular retrognathia	rs227733	17:56691813:C:A	0.401287	0.135089	1.13e-06	0.0277514	intergenic_variant	NOG	1	0.0122976	chr17:55199594-58199594
Mandibular retrognathia	rs227732	17:56692529:C:T	0.400681	0.136824	8.27e-07	0.0277591	intergenic_variant	NOG	1	0.0163572	chr17:55199594-58199594
Mandibular retrognathia	rs227731	17:56695877:T:G	0.487213	0.150475	4.18e-08	0.0274436	intergenic_variant	C17orf67	1	0.267443	chr17:55199594-58199594
Mandibular retrognathia	rs227730	17:56696590:T:C	0.410471	0.143145	2.35e-07	0.0276911	intergenic_variant	C17orf67	1	0.0529298	chr17:55199594-58199594
Mandibular retrognathia	rs227729	17:56697207:C:A	0.410537	0.143513	2.2e-07	0.0276984	regulatory_region_variant	C17orf67	1	0.0561781	chr17:55199594-58199594
Mandibular retrognathia	rs2151350976,rs2151350977,rs2151350980,rs227728	17:56699494:T:A	0.432345	0.147276	9.31e-08	0.0275815	intergenic_variant	NA	1	0.125715	chr17:55199594-58199594
Mandibular retrognathia	rs2151350987,rs2151350988,rs2151350991,rs227727	17:56699594:A:T	0.487176	0.150941	3.89e-08	0.027465	intergenic_variant	NA	1	0.286072	chr17:55199594-58199594
Mandibular retrognathia	rs227726	17:56700224:C:T	0.429607	0.136583	7.71e-07	0.0276345	intergenic_variant	C17orf67	1	0.0175741	chr17:55199594-58199594
Mandibular retrognathia	rs7221046	17:71371170:A:C	0.433893	0.144736	1.55e-07	0.0275882	intergenic_variant	SOX9	1	0.0287698	chr17:69885926-72885926
Mandibular retrognathia	rs12602932	17:71374312:T:C	0.426294	0.146508	1.19e-07	0.0276657	intergenic_variant	SOX9	1	0.0366693	chr17:69885926-72885926
Mandibular retrognathia	rs917342	17:71374864:A:G	0.431059	0.152095	3.54e-08	0.0275906	intergenic_variant	SOX9	1	0.112361	chr17:69885926-72885926
Mandibular retrognathia	rs4239152	17:71374899:T:C	0.431209	0.152356	3.34e-08	0.0275887	intergenic_variant	SOX9	1	0.118942	chr17:69885926-72885926
Mandibular retrognathia	rs4239153	17:71374954:G:T	0.430964	0.151309	4.17e-08	0.0275942	intergenic_variant	SOX9	1	0.0960927	chr17:69885926-72885926
Mandibular retrognathia	rs7217490	17:71376081:G:C	0.431611	0.148235	7.75e-08	0.0275894	intergenic_variant	SOX9	1	0.0551736	chr17:69885926-72885926
Mandibular retrognathia	rs2190707	17:71376723:T:G	0.433979	0.148396	7.42e-08	0.0275798	intergenic_variant	SOX9	1	0.0576577	chr17:69885926-72885926
Mandibular retrognathia	rs17766239	17:71377953:T:C	0.433708	0.14736	9.18e-08	0.027584	regulatory_region_variant	SOX9	1	0.0469801	chr17:69885926-72885926
Mandibular retrognathia	rs9797238	17:71379242:A:G	0.433259	0.146793	1.03e-07	0.0275859	intergenic_variant	SOX9	1	0.0426871	chr17:69885926-72885926
Mandibular retrognathia	rs7208193	17:71382287:T:G	0.434495	0.150252	5.07e-08	0.0275755	intergenic_variant	SOX9	1	0.0833168	chr17:69885926-72885926
Mandibular retrognathia	rs10512565	17:71383619:A:G	0.423379	0.148654	7.72e-08	0.0276644	intergenic_variant	SOX9	1	0.0564095	chr17:69885926-72885926
Mandibular retrognathia	rs10512566	17:71383940:C:A	0.38121	0.142719	3.67e-07	0.0280645	regulatory_region_variant	SOX9	1	0.0109397	chr17:69885926-72885926
Mandibular retrognathia	rs11077561	17:71384765:C:T	0.391368	0.143579	2.74e-07	0.0279308	intergenic_variant	SOX9	1	0.0142212	chr17:69885926-72885926
Mandibular retrognathia	rs7225448	17:71385926:A:G	0.433047	0.152906	2.96e-08	0.0275804	intergenic_variant	SOX9	1	0.137187	chr17:69885926-72885926
Mandibular retrognathia	rs8080955	17:71386458:G:C	0.392316	0.149238	8.82e-08	0.0278977	intergenic_variant	SOX9	1	0.0413096	chr17:69885926-72885926
Mandibular retrognathia	rs11077562	17:71386778:C:T	0.391152	0.145822	1.76e-07	0.0279201	intergenic_variant	SOX9	1	0.0214827	chr17:69885926-72885926
Cleft hard palate	rs187395934	1:26589269:G:A	0.000751639	3.46217	4.86e-08	0.634517	downstream_gene_variant	RPS6KA1	1	0.951486	chr1:25089269-28089269
Cleft hard palate	rs190435103	1:206529590:A:G	0.00933493	1.66668	1.17e-09	0.273902	non_coding_transcript_exon_variant	RASSF5	1	0.596174	chr1:205545440-207513740
Cleft hard palate	rs185229101	1:207254971:A:G	0.0126081	1.51189	3.7e-09	0.256385	intron_variant	CD55	1	0.199466	chr1:205545440-207513740
Cleft hard palate	rs183253880	1:207341550:A:T	0.0126737	1.51101	3.86e-09	0.25654	intron_variant	CD55	1	0.191632	chr1:205545440-207513740
Cleft hard palate	rs556188853	1:209748169:G:A	0.0125445	2.16818	5.26e-28	0.197625	downstream_gene_variant	TRAF3IP3	1	0.23692	chr1:207747057-213307562
Cleft hard palate	rs570516915	1:209816078:T:G	0.0124252	2.17775	2.05e-28	0.196975	regulatory_region_variant	NA	1	0.574351	chr1:207747057-213307562
Cleft hard palate	rs180903715	1:209869113:G:C	0.0147892	2.07328	9.79e-28	0.189951	intergenic_variant	UTP25	1	0.0877293	chr1:207747057-213307562
Cleft hard palate	rs542463933	1:210417896:G:A	0.0125198	2.14694	1.79e-27	0.197698	intron_variant	HHAT	1	0.0909853	chr1:207747057-213307562
Peripheral and oral lichen planus	rs1861246	2:102350323:T:C	0.190512	-0.112823	6.39e-09	0.0194309	intron_variant	IL18R1	1	0.00701398	chr2:100976622-103976622
Peripheral and oral lichen planus	rs13015714	2:102355405:G:T	0.190508	-0.112798	6.43e-09	0.0194304	intron_variant	IL18R1	1	0.00696916	chr2:100976622-103976622
Peripheral and oral lichen planus	rs6727306	2:102365184:A:C	0.19053	-0.112574	6.92e-09	0.0194329	intron_variant	IL18R1	1	0.00650382	chr2:100976622-103976622
Peripheral and oral lichen planus	rs11465583	2:102366006:C:G	0.190528	-0.112586	6.91e-09	0.0194347	intron_variant	IL18R1	1	0.00650678	chr2:100976622-103976622
Peripheral and oral lichen planus	rs10197284	2:102366243:G:A	0.190527	-0.112591	6.91e-09	0.0194351	intron_variant	IL18R1	1	0.00651183	chr2:100976622-103976622
Peripheral and oral lichen planus	rs1573895	2:102366416:T:C	0.190526	-0.112602	6.89e-09	0.0194353	intron_variant	IL18R1	1	0.00653041	chr2:100976622-103976622
Peripheral and oral lichen planus	rs1558627	2:102368224:G:A	0.190521	-0.112624	6.85e-09	0.0194366	intron_variant	IL18R1	1	0.00655781	chr2:100976622-103976622
Peripheral and oral lichen planus	rs2058622	2:102368964:A:G	0.190521	-0.112625	6.85e-09	0.0194366	intron_variant	IL18R1	1	0.00655971	chr2:100976622-103976622
Peripheral and oral lichen planus	rs3836110	2:102369186:GC:G	0.190543	-0.112602	6.91e-09	0.019437	intron_variant	IL18R1	1	0.00651182	chr2:100976622-103976622
Peripheral and oral lichen planus	rs3771170	2:102369520:T:A	0.190478	-0.112722	6.7e-09	0.0194408	intron_variant	IL18R1	1	0.00669915	chr2:100976622-103976622
Peripheral and oral lichen planus	rs2058623	2:102369710:C:T	0.190535	-0.112515	7.08e-09	0.0194359	intron_variant	IL18R1	1	0.00636169	chr2:100976622-103976622
Peripheral and oral lichen planus	rs1465321	2:102370158:T:C	0.190254	-0.112853	6.49e-09	0.0194453	intron_variant	IL18R1	1	0.00690583	chr2:100976622-103976622
Peripheral and oral lichen planus	rs2041740	2:102373274:A:G	0.190475	-0.112145	7.95e-09	0.0194379	intron_variant	IL18R1	1	0.00569816	chr2:100976622-103976622
Peripheral and oral lichen planus	rs2270297	2:102376215:T:C	0.190429	-0.112271	7.71e-09	0.0194417	intron_variant	IL18R1	1	0.0058717	chr2:100976622-103976622
Peripheral and oral lichen planus	rs6753717	2:102376701:A:C	0.190471	-0.112176	7.88e-09	0.019438	intron_variant	IL18R1	1	0.00574834	chr2:100976622-103976622
Peripheral and oral lichen planus	rs10190555	2:102377596:A:G	0.190471	-0.112176	7.88e-09	0.019438	intron_variant	IL18R1	1	0.00574834	chr2:100976622-103976622
Peripheral and oral lichen planus	rs6750020	2:102378254:G:A	0.190471	-0.112175	7.88e-09	0.019438	intron_variant	IL18R1	1	0.00574669	chr2:100976622-103976622
Peripheral and oral lichen planus	rs6729638	2:102379562:C:T	0.190471	-0.112176	7.88e-09	0.019438	intron_variant	IL18R1	1	0.00574834	chr2:100976622-103976622
Peripheral and oral lichen planus	rs3755274	2:102385935:A:G	0.190471	-0.112176	7.88e-09	0.019438	intron_variant	IL18R1	1	0.00574834	chr2:100976622-103976622
Peripheral and oral lichen planus	rs2241117	2:102386583:T:C	0.190471	-0.112176	7.88e-09	0.019438	intron_variant	IL18R1	1	0.00574834	chr2:100976622-103976622
Peripheral and oral lichen planus	rs3860444	2:102391163:A:G	0.190477	-0.112137	7.97e-09	0.0194379	intron_variant	IL18R1	1	0.00568504	chr2:100976622-103976622
Peripheral and oral lichen planus	rs12712145	2:102392250:T:C	0.190478	-0.112133	7.99e-09	0.0194379	intron_variant	IL18R1	1	0.00567849	chr2:100976622-103976622
Peripheral and oral lichen planus	rs1035127	2:102403459:A:G	0.190515	-0.112422	7.28e-09	0.0194352	downstream_gene_variant	IL18R1	1	0.00620019	chr2:100976622-103976622
Peripheral and oral lichen planus	rs4851007	2:102408353:T:G	0.190208	-0.112365	7.71e-09	0.0194579	upstream_gene_variant	IL18R1	1	0.00587246	chr2:100976622-103976622
Peripheral and oral lichen planus	rs4851575	2:102408743:G:A	0.190516	-0.112419	7.28e-09	0.0194352	upstream_gene_variant	IL18RAP	1	0.00619482	chr2:100976622-103976622
Peripheral and oral lichen planus	rs4851008	2:102410151:G:C	0.190527	-0.112409	7.31e-09	0.0194356	upstream_gene_variant	IL18RAP	1	0.00617282	chr2:100976622-103976622
Peripheral and oral lichen planus	rs34598673	2:102410196:C:CA	0.190453	-0.112396	7.42e-09	0.0194423	upstream_gene_variant	IL18RAP	1	0.00608126	chr2:100976622-103976622
Peripheral and oral lichen planus	rs6419573	2:102410643:T:C	0.190516	-0.112388	7.35e-09	0.0194355	upstream_gene_variant	IL18RAP	1	0.0061365	chr2:100976622-103976622
Peripheral and oral lichen planus	rs6543132	2:102412950:A:G	0.190516	-0.112378	7.38e-09	0.0194355	downstream_gene_variant	IL18RAP	1	0.0061188	chr2:100976622-103976622
Peripheral and oral lichen planus	rs1807782	2:102416687:C:T	0.190514	-0.112393	7.34e-09	0.0194355	upstream_gene_variant	IL18RAP	1	0.00614537	chr2:100976622-103976622
Peripheral and oral lichen planus	rs3836108	2:102421283:G:GA	0.190514	-0.112393	7.34e-09	0.0194355	intron_variant	IL18RAP	1	0.00614537	chr2:100976622-103976622
Peripheral and oral lichen planus	rs3755268	2:102422067:C:G	0.190514	-0.112393	7.34e-09	0.0194355	intron_variant	IL18RAP	1	0.00614537	chr2:100976622-103976622
Peripheral and oral lichen planus	rs3755267	2:102422127:T:G	0.190514	-0.112393	7.34e-09	0.0194355	intron_variant	IL18RAP	1	0.00614537	chr2:100976622-103976622
Peripheral and oral lichen planus	rs3817465	2:102423124:A:T	0.190513	-0.11239	7.35e-09	0.0194355	intron_variant	IL18RAP	1	0.00614005	chr2:100976622-103976622
Peripheral and oral lichen planus	rs2272128	2:102423469:G:A	0.190514	-0.112387	7.36e-09	0.0194355	intron_variant	IL18RAP	1	0.00613473	chr2:100976622-103976622
Peripheral and oral lichen planus	rs11377261	2:102423787:T:TG	0.190513	-0.112377	7.38e-09	0.0194357	intron_variant	IL18RAP	1	0.00611499	chr2:100976622-103976622
Peripheral and oral lichen planus	rs2272129	2:102423789:C:T	0.190513	-0.112377	7.38e-09	0.0194357	intron_variant	IL18RAP	1	0.00611499	chr2:100976622-103976622
Peripheral and oral lichen planus	rs5833015	2:102426431:A:AT	0.191335	-0.114612	3.45e-09	0.0193981	intron_variant	IL18RAP	1	0.0125313	chr2:100976622-103976622
Peripheral and oral lichen planus	rs35711445	2:102426850:TA:T	0.191262	-0.114886	3.17e-09	0.019398	intron_variant	IL18RAP	1	0.0135927	chr2:100976622-103976622
Peripheral and oral lichen planus	rs11694658	2:102428560:A:G	0.191261	-0.114882	3.17e-09	0.019398	intron_variant	IL18RAP	1	0.0135766	chr2:100976622-103976622
Peripheral and oral lichen planus	rs2160232	2:102430420:G:A	0.19126	-0.11488	3.18e-09	0.019398	intron_variant	IL18RAP	1	0.0135685	chr2:100976622-103976622
Peripheral and oral lichen planus	rs6755786	2:102431643:C:T	0.191259	-0.114881	3.18e-09	0.0193981	intron_variant	IL18RAP	1	0.0135702	chr2:100976622-103976622
Peripheral and oral lichen planus	rs6713618	2:102431977:A:T	0.191259	-0.114882	3.17e-09	0.0193981	intron_variant	IL18RAP	1	0.0135742	chr2:100976622-103976622
Peripheral and oral lichen planus	rs6716784	2:102432007:T:G	0.191259	-0.114882	3.17e-09	0.0193981	intron_variant	IL18RAP	1	0.0135742	chr2:100976622-103976622
Peripheral and oral lichen planus	rs2041756	2:102433450:A:G	0.191258	-0.114878	3.18e-09	0.0193981	intron_variant	IL18RAP	1	0.0135581	chr2:100976622-103976622
Peripheral and oral lichen planus	rs6543134	2:102433998:T:G	0.191258	-0.114884	3.17e-09	0.0193981	non_coding_transcript_exon_variant	IL18RAP	1	0.0135822	chr2:100976622-103976622
Peripheral and oral lichen planus	rs2110735	2:102434465:A:G	0.191216	-0.114692	3.36e-09	0.0193967	intron_variant	IL18RAP	1	0.0128629	chr2:100976622-103976622
Peripheral and oral lichen planus	rs2110734	2:102435746:C:T	0.191105	-0.114879	3.22e-09	0.0194046	intron_variant	IL18RAP	1	0.0134083	chr2:100976622-103976622
Peripheral and oral lichen planus	rs6746271	2:102436535:G:C	0.191202	-0.114652	3.4e-09	0.0193958	intron_variant	IL18RAP	1	0.0127316	chr2:100976622-103976622
Peripheral and oral lichen planus	rs2058660	2:102437989:G:A	0.191203	-0.114639	3.41e-09	0.0193955	intron_variant	IL18RAP	1	0.0126893	chr2:100976622-103976622
Peripheral and oral lichen planus	rs2058658	2:102438343:T:C	0.191199	-0.11463	3.42e-09	0.0193953	intron_variant	IL18RAP	1	0.01266	chr2:100976622-103976622
Peripheral and oral lichen planus	rs4851009	2:102439184:G:A	0.191199	-0.11463	3.42e-09	0.0193953	non_coding_transcript_exon_variant	IL18RAP	1	0.01266	chr2:100976622-103976622
Peripheral and oral lichen planus	rs11677107	2:102440627:C:A	0.191277	-0.114468	3.58e-09	0.0193927	intron_variant	IL18RAP	1	0.0121228	chr2:100976622-103976622
Peripheral and oral lichen planus	rs1558652	2:102441868:G:A	0.191235	-0.114748	3.28e-09	0.0193934	intron_variant	IL18RAP	1	0.0131538	chr2:100976622-103976622
Peripheral and oral lichen planus	rs1558650	2:102443564:T:A	0.191235	-0.114747	3.28e-09	0.0193934	intron_variant	IL18RAP	1	0.0131499	chr2:100976622-103976622
Peripheral and oral lichen planus	rs4851584	2:102443853:A:G	0.191235	-0.114747	3.28e-09	0.0193934	intron_variant	IL18RAP	1	0.0131499	chr2:100976622-103976622
Peripheral and oral lichen planus	rs6734736	2:102446420:C:T	0.191235	-0.114747	3.28e-09	0.0193933	intron_variant	IL18RAP	1	0.0131522	chr2:100976622-103976622
Peripheral and oral lichen planus	rs6708413	2:102446909:G:A	0.191118	-0.114797	3.3e-09	0.0194044	intron_variant	IL18RAP	1	0.0130913	chr2:100976622-103976622
Peripheral and oral lichen planus	rs4851586	2:102447804:T:C	0.191235	-0.114747	3.28e-09	0.0193933	intron_variant	IL18RAP	1	0.0131522	chr2:100976622-103976622
Peripheral and oral lichen planus	rs11378157	2:102449062:A:AG	0.191248	-0.114733	3.3e-09	0.0193933	intron_variant	IL18RAP	1	0.0130977	chr2:100976622-103976622
Peripheral and oral lichen planus	rs6543137	2:102449448:T:G	0.191236	-0.114746	3.28e-09	0.0193933	intron_variant	IL18RAP	1	0.0131483	chr2:100976622-103976622
Peripheral and oral lichen planus	rs7559479	2:102452327:G:A	0.191237	-0.114743	3.29e-09	0.0193932	3_prime_UTR_variant	IL18RAP	1	0.0131389	chr2:100976622-103976622
Peripheral and oral lichen planus	rs7603250	2:102452374:T:A	0.191237	-0.114743	3.29e-09	0.0193932	3_prime_UTR_variant	IL18RAP	1	0.0131389	chr2:100976622-103976622
Peripheral and oral lichen planus	rs917997	2:102454108:T:C	0.19125	-0.114605	3.43e-09	0.0193926	downstream_gene_variant	IL18RAP	1	0.0126262	chr2:100976622-103976622
Peripheral and oral lichen planus	rs2075185	2:102454528:A:G	0.191237	-0.114743	3.29e-09	0.0193932	downstream_gene_variant	IL18RAP	1	0.0131389	chr2:100976622-103976622
Peripheral and oral lichen planus	rs35318359	2:102456671:T:TATAA	0.191317	-0.114784	3.25e-09	0.0193935	downstream_gene_variant	IL18RAP	1	0.0132925	chr2:100976622-103976622
Peripheral and oral lichen planus	rs4851587	2:102457014:C:T	0.191237	-0.114743	3.29e-09	0.0193932	downstream_gene_variant	IL18RAP	1	0.0131389	chr2:100976622-103976622
Peripheral and oral lichen planus	rs4851588	2:102457045:C:G	0.191237	-0.114743	3.29e-09	0.0193932	downstream_gene_variant	IL18RAP	1	0.0131389	chr2:100976622-103976622
Peripheral and oral lichen planus	rs6757276	2:102457619:T:G	0.191237	-0.114743	3.29e-09	0.0193932	intergenic_variant	IL18RAP	1	0.0131389	chr2:100976622-103976622
Peripheral and oral lichen planus	rs4070554	2:102458033:A:G	0.191237	-0.114743	3.29e-09	0.0193932	intergenic_variant	IL18RAP	1	0.0131389	chr2:100976622-103976622
Peripheral and oral lichen planus	rs6761825	2:102459101:T:C	0.191237	-0.114743	3.29e-09	0.0193932	intergenic_variant	IL18RAP	1	0.0131389	chr2:100976622-103976622
Peripheral and oral lichen planus	rs6705001	2:102459750:A:G	0.191572	-0.11463	3.43e-09	0.0193973	intergenic_variant	IL18RAP	1	0.0126158	chr2:100976622-103976622
Peripheral and oral lichen planus	rs6543141	2:102459891:G:A	0.191237	-0.114743	3.29e-09	0.0193932	intergenic_variant	IL18RAP	1	0.0131389	chr2:100976622-103976622
Peripheral and oral lichen planus	rs7561487	2:102461434:A:G	0.191237	-0.114743	3.29e-09	0.0193932	intergenic_variant	IL18RAP	1	0.0131389	chr2:100976622-103976622
Peripheral and oral lichen planus	rs4241210	2:102462280:G:A	0.191237	-0.114743	3.29e-09	0.0193932	intergenic_variant	IL18RAP	1	0.0131389	chr2:100976622-103976622
Peripheral and oral lichen planus	rs6720564	2:102462837:T:C	0.191201	-0.114714	3.34e-09	0.0193968	intergenic_variant	IL18RAP	1	0.0129447	chr2:100976622-103976622
Peripheral and oral lichen planus	rs6717915	2:102463159:A:C	0.191237	-0.114743	3.29e-09	0.0193932	intergenic_variant	SLC9A4	1	0.0131389	chr2:100976622-103976622
Peripheral and oral lichen planus	rs6718157	2:102463354:A:T	0.191237	-0.114743	3.29e-09	0.0193932	intergenic_variant	SLC9A4	1	0.0131389	chr2:100976622-103976622
Peripheral and oral lichen planus	rs2075184	2:102464132:T:C	0.191246	-0.114738	3.29e-09	0.0193931	intergenic_variant	SLC9A4	1	0.0131217	chr2:100976622-103976622
Peripheral and oral lichen planus	rs5833016	2:102465658:AT:A	0.191203	-0.114781	3.27e-09	0.0193967	intergenic_variant	SLC9A4	1	0.0132064	chr2:100976622-103976622
Peripheral and oral lichen planus	rs917996	2:102465813:C:A	0.191237	-0.114743	3.29e-09	0.0193932	intergenic_variant	SLC9A4	1	0.0131389	chr2:100976622-103976622
Peripheral and oral lichen planus	rs731628	2:102466111:C:T	0.191237	-0.114743	3.29e-09	0.0193932	intergenic_variant	SLC9A4	1	0.0131389	chr2:100976622-103976622
Peripheral and oral lichen planus	rs5833017	2:102466660:A:AG	0.191237	-0.114743	3.29e-09	0.0193932	intergenic_variant	SLC9A4	1	0.0131389	chr2:100976622-103976622
Peripheral and oral lichen planus	rs1403554	2:102466993:G:A	0.191237	-0.114743	3.29e-09	0.0193932	intergenic_variant	SLC9A4	1	0.0131389	chr2:100976622-103976622
Peripheral and oral lichen planus	rs10165460	2:102469171:C:T	0.191237	-0.114743	3.29e-09	0.0193932	upstream_gene_variant	SLC9A4	1	0.0131389	chr2:100976622-103976622
Peripheral and oral lichen planus	rs11123931	2:102469200:A:G	0.191237	-0.114743	3.29e-09	0.0193932	upstream_gene_variant	SLC9A4	1	0.0131389	chr2:100976622-103976622
Peripheral and oral lichen planus	rs990171	2:102470310:A:C	0.191275	-0.114827	3.19e-09	0.0193914	upstream_gene_variant	SLC9A4	1	0.0135127	chr2:100976622-103976622
Peripheral and oral lichen planus	rs10197881	2:102475256:A:G	0.191287	-0.114833	3.21e-09	0.0193963	intron_variant	SLC9A4	1	0.0134208	chr2:100976622-103976622
Peripheral and oral lichen planus	rs1468791	2:102475562:A:G	0.191229	-0.115036	3.03e-09	0.0193994	intron_variant	SLC9A4	1	0.0141762	chr2:100976622-103976622
Peripheral and oral lichen planus	rs7597819	2:102476447:A:G	0.191225	-0.115189	2.91e-09	0.0194031	intron_variant	SLC9A4	1	0.0147386	chr2:100976622-103976622
Peripheral and oral lichen planus	rs6737668	2:102476622:C:T	0.19108	-0.115713	2.5e-09	0.0194097	intron_variant	SLC9A4	1	0.0170261	chr2:100976622-103976622
Peripheral and oral lichen planus	rs10469840	2:102476784:T:C	0.191785	-0.114028	4.12e-09	0.019395	intron_variant	SLC9A4	1	0.010605	chr2:100976622-103976622
Peripheral and oral lichen planus	rs35667974	2:162268127:T:C	0.0192086	-0.435618	9.83e-12	0.063977	missense_variant	IFIH1	1	0.85533	chr2:160768127-163768127
Peripheral and oral lichen planus	rs78456138	2:162275836:C:T	0.020513	-0.401238	6.42e-11	0.0614108	intron_variant	IFIH1	1	0.14422	chr2:160768127-163768127
Peripheral and oral lichen planus	rs9864554	3:188366894:G:T	0.38238	-0.102793	1.92e-10	0.0161424	intron_variant	LPP	1	0.00500354	chr3:186914322-189914322
Peripheral and oral lichen planus	rs9713173	3:188373850:T:G	0.383133	-0.101686	2.93e-10	0.0161341	intron_variant	LPP	1	0.00332434	chr3:186914322-189914322
Peripheral and oral lichen planus	rs9877752	3:188374140:G:A	0.38323	-0.101816	2.76e-10	0.0161312	intron_variant	LPP	1	0.00351704	chr3:186914322-189914322
Peripheral and oral lichen planus	rs9865817	3:188377352:G:A	0.383232	-0.101836	2.74e-10	0.0161314	intron_variant	LPP	1	0.00354226	chr3:186914322-189914322
Peripheral and oral lichen planus	rs11709294	3:188380247:T:A	0.383234	-0.10185	2.72e-10	0.0161315	intron_variant	LPP	1	0.00356042	chr3:186914322-189914322
Peripheral and oral lichen planus	rs1474275	3:188381632:T:G	0.41348	0.106844	1.96e-11	0.0159261	intron_variant	LPP	1	0.0605946	chr3:186914322-189914322
Peripheral and oral lichen planus	rs2030518	3:188383882:A:G	0.421816	0.107379	1.21e-11	0.0158402	intron_variant	LPP	1	0.09837	chr3:186914322-189914322
Peripheral and oral lichen planus	rs2030517	3:188383915:A:C	0.421839	0.107478	1.16e-11	0.0158396	intron_variant	LPP	1	0.102634	chr3:186914322-189914322
Peripheral and oral lichen planus	rs9848000	3:188384633:T:A	0.422703	0.108064	8.83e-12	0.015835	intron_variant	LPP	1	0.135752	chr3:186914322-189914322
Peripheral and oral lichen planus	rs9848016	3:188384645:T:C	0.422714	0.108083	8.77e-12	0.0158353	intron_variant	LPP	1	0.136753	chr3:186914322-189914322
Peripheral and oral lichen planus	rs4686955	3:188388591:A:G	0.383168	-0.101805	2.75e-10	0.0161283	intron_variant	LPP	1	0.00352466	chr3:186914322-189914322
Peripheral and oral lichen planus	rs56046601	3:188390854:G:C	0.383036	-0.102247	2.31e-10	0.0161286	intron_variant	LPP	1	0.00415699	chr3:186914322-189914322
Peripheral and oral lichen planus	rs7613192	3:188392045:G:C	0.385394	-0.103522	1.32e-10	0.016114	intron_variant	LPP	1	0.00722616	chr3:186914322-189914322
Peripheral and oral lichen planus	rs12639588	3:188403475:A:G	0.384862	-0.103569	1.3e-10	0.0161143	intron_variant	LPP	1	0.00749807	chr3:186914322-189914322
Peripheral and oral lichen planus	rs2049218	3:188405190:C:T	0.384967	-0.103796	1.18e-10	0.0161136	intron_variant	LPP	1	0.00812333	chr3:186914322-189914322
Peripheral and oral lichen planus	rs11335233	3:188407204:AC:A	0.384933	-0.103629	1.27e-10	0.016114	intron_variant	LPP	1	0.00760684	chr3:186914322-189914322
Peripheral and oral lichen planus	rs73192661	3:188411006:C:T	0.384881	-0.103589	1.3e-10	0.0161162	intron_variant	LPP	1	0.00753137	chr3:186914322-189914322
Peripheral and oral lichen planus	rs9860547	3:188411191:G:A	0.384844	-0.103436	1.38e-10	0.0161166	intron_variant	LPP	1	0.00708852	chr3:186914322-189914322
Peripheral and oral lichen planus	rs6780858	3:188414322:A:G	0.423774	-0.110214	3.41e-12	0.0158356	intron_variant	LPP	1	0.344822	chr3:186914322-189914322
Peripheral and oral lichen planus	rs62290008	3:188680854:C:G	0.203277	-0.115405	5.4e-09	0.0197802	intron_variant	LPP	2	0.00809655	chr3:186914322-189914322
Peripheral and oral lichen planus	rs113387455	3:188681188:G:A	0.222054	-0.117944	7.16e-10	0.0191393	intron_variant	LPP	2	0.0312428	chr3:186914322-189914322
Peripheral and oral lichen planus	rs112174832	3:188681252:C:A	0.204095	-0.116311	3.89e-09	0.0197518	intron_variant	LPP	2	0.0102416	chr3:186914322-189914322
Peripheral and oral lichen planus	rs17670280	3:188682451:G:C	0.209592	-0.114906	4.15e-09	0.0195479	intron_variant	LPP	2	0.0102764	chr3:186914322-189914322
Peripheral and oral lichen planus	rs56328339	3:188682769:C:T	0.207691	-0.117869	1.89e-09	0.0196229	intron_variant	LPP	2	0.0211433	chr3:186914322-189914322
Peripheral and oral lichen planus	rs6762648	3:188683070:T:A	0.243254	-0.108922	3.79e-09	0.0184829	intron_variant	LPP	2	0.00711173	chr3:186914322-189914322
Peripheral and oral lichen planus	rs55661102	3:188683350:A:G	0.20962	-0.115025	4e-09	0.0195477	intron_variant	LPP	2	0.0106082	chr3:186914322-189914322
Peripheral and oral lichen planus	rs56116661	3:188683372:C:T	0.222987	-0.111835	4.65e-09	0.0190875	intron_variant	LPP	2	0.00888393	chr3:186914322-189914322
Peripheral and oral lichen planus	rs62290011	3:188683860:C:G	0.210415	-0.115768	3.03e-09	0.0195221	intron_variant	LPP	2	0.0127659	chr3:186914322-189914322
Peripheral and oral lichen planus	rs62290012	3:188683883:G:A	0.117128	-0.151494	1.63e-09	0.0251206	intron_variant	LPP	2	0.0933629	chr3:186914322-189914322
Peripheral and oral lichen planus	rs17607562	3:188684574:T:A	0.20962	-0.114856	4.21e-09	0.0195479	intron_variant	LPP	2	0.0101371	chr3:186914322-189914322
Peripheral and oral lichen planus	rs62290013	3:188684609:C:T	0.209567	-0.114887	4.19e-09	0.0195503	intron_variant	LPP	2	0.0102182	chr3:186914322-189914322
Peripheral and oral lichen planus	rs111250810	3:188684630:GTTTCA:G	0.209574	-0.114916	4.15e-09	0.0195499	intron_variant	LPP	2	0.0102891	chr3:186914322-189914322
Peripheral and oral lichen planus	rs73196739	3:188684683:C:T	0.209602	-0.115011	4.02e-09	0.0195481	intron_variant	LPP	2	0.0105843	chr3:186914322-189914322
Peripheral and oral lichen planus	rs78006396	3:188684684:A:G	0.209602	-0.115011	4.02e-09	0.0195481	intron_variant	LPP	2	0.0105843	chr3:186914322-189914322
Peripheral and oral lichen planus	rs60409903	3:188684746:A:C	0.224893	-0.109061	9.86e-09	0.0190231	intron_variant	LPP	2	0.00447246	chr3:186914322-189914322
Peripheral and oral lichen planus	rs17607589	3:188684798:C:T	0.209603	-0.115008	4.02e-09	0.0195481	intron_variant	LPP	2	0.0105759	chr3:186914322-189914322
Peripheral and oral lichen planus	rs56049205	3:188685015:T:C	0.243127	-0.110465	2.31e-09	0.0184908	intron_variant	LPP	2	0.0111138	chr3:186914322-189914322
Peripheral and oral lichen planus	rs56337968	3:188685210:G:A	0.117132	-0.151543	1.61e-09	0.0251205	intron_variant	LPP	2	0.094443	chr3:186914322-189914322
Peripheral and oral lichen planus	rs17607619	3:188685247:A:G	0.209625	-0.115128	3.87e-09	0.0195472	intron_variant	LPP	2	0.0109451	chr3:186914322-189914322
Peripheral and oral lichen planus	rs11709806	3:188685785:C:T	0.209606	-0.11504	3.98e-09	0.0195486	intron_variant	LPP	2	0.0106602	chr3:186914322-189914322
Peripheral and oral lichen planus	rs11713935	3:188685859:T:A	0.209606	-0.115043	3.98e-09	0.0195486	intron_variant	LPP	2	0.0106689	chr3:186914322-189914322
Peripheral and oral lichen planus	rs62290016	3:188686879:G:T	0.210517	-0.116617	2.36e-09	0.0195299	intron_variant	LPP	2	0.0159687	chr3:186914322-189914322
Peripheral and oral lichen planus	rs56349152	3:188686881:A:G	0.210517	-0.116623	2.35e-09	0.01953	intron_variant	LPP	2	0.0159936	chr3:186914322-189914322
Peripheral and oral lichen planus	rs73196749	3:188694710:A:T	0.109593	-0.137355	9.86e-08	0.0257738	intron_variant	LPP	2	0.0037915	chr3:186914322-189914322
Peripheral and oral lichen planus	rs76757283	3:188696584:AAAC:A	0.108756	-0.137612	9.63e-08	0.0258008	intron_variant	LPP	2	0.00390033	chr3:186914322-189914322
Peripheral and oral lichen planus	rs62290048	3:188698499:G:A	0.150868	-0.132828	2.97e-09	0.0223869	intron_variant	LPP	2	0.0285873	chr3:186914322-189914322
Peripheral and oral lichen planus	rs62290049	3:188698512:C:T	0.150868	-0.132827	2.97e-09	0.0223869	intron_variant	LPP	2	0.0285802	chr3:186914322-189914322
Peripheral and oral lichen planus	rs375941338	3:188701751:GT:G	0.108915	-0.136898	1.09e-07	0.0257794	intron_variant	LPP	2	0.00348113	chr3:186914322-189914322
Peripheral and oral lichen planus	rs11715384	3:188702427:T:C	0.108959	-0.136859	1.09e-07	0.025769	intron_variant	LPP	2	0.00346787	chr3:186914322-189914322
Peripheral and oral lichen planus	rs62290052	3:188702557:A:C	0.132704	-0.136948	7.33e-09	0.0236802	intron_variant	LPP	2	0.0206684	chr3:186914322-189914322
Peripheral and oral lichen planus	rs73196753	3:188704745:G:A	0.132704	-0.136936	7.35e-09	0.0236802	intron_variant	LPP	2	0.0206104	chr3:186914322-189914322
Peripheral and oral lichen planus	rs35521611	3:188704757:TTTG:T	0.13242	-0.137086	7.39e-09	0.0237097	intron_variant	LPP	2	0.0200254	chr3:186914322-189914322
Peripheral and oral lichen planus	rs1523052	3:188707141:C:G	0.132741	-0.137175	6.91e-09	0.0236787	intron_variant	LPP	2	0.0218912	chr3:186914322-189914322
Peripheral and oral lichen planus	rs1523051	3:188707397:G:C	0.1509	-0.132989	2.84e-09	0.0223855	intron_variant	LPP	2	0.0299104	chr3:186914322-189914322
Peripheral and oral lichen planus	rs73196757	3:188709142:G:T	0.150862	-0.132773	3.01e-09	0.0223869	3_prime_UTR_variant	LPP	2	0.0282177	chr3:186914322-189914322
Peripheral and oral lichen planus	rs73196758	3:188710926:T:A	0.12654	-0.131152	5.24e-08	0.024096	3_prime_UTR_variant	LPP	2	0.00414955	chr3:186914322-189914322
Peripheral and oral lichen planus	rs62290058	3:188711958:T:C	0.12654	-0.131152	5.24e-08	0.024096	3_prime_UTR_variant	LPP	2	0.00414954	chr3:186914322-189914322
Peripheral and oral lichen planus	rs17614714	3:188711994:C:T	0.150413	-0.133085	2.91e-09	0.0224182	3_prime_UTR_variant	LPP	2	0.0306381	chr3:186914322-189914322
Peripheral and oral lichen planus	rs11716501	3:188712315:G:A	0.108868	-0.136726	1.13e-07	0.0257782	3_prime_UTR_variant	LPP	2	0.00335324	chr3:186914322-189914322
Peripheral and oral lichen planus	rs4472045	3:188712997:G:A	0.108912	-0.137019	1.06e-07	0.0257784	intron_variant	LPP	2	0.0035445	chr3:186914322-189914322
Peripheral and oral lichen planus	rs4464445	3:188713435:T:A	0.1089	-0.136785	1.12e-07	0.0257775	intron_variant	LPP	2	0.00340375	chr3:186914322-189914322
Peripheral and oral lichen planus	rs4535215	3:188713443:C:G	0.126604	-0.130988	5.4e-08	0.0240896	intron_variant	LPP	2	0.00405106	chr3:186914322-189914322
Peripheral and oral lichen planus	rs4405905	3:188713563:G:A	0.12654	-0.131154	5.24e-08	0.024096	intron_variant	LPP	2	0.00415137	chr3:186914322-189914322
Peripheral and oral lichen planus	rs62290059	3:188714116:G:T	0.108868	-0.136726	1.13e-07	0.0257782	intron_variant	LPP	2	0.00335326	chr3:186914322-189914322
Peripheral and oral lichen planus	rs71980827	3:188714586:G:GT	0.106393	-0.148298	1.37e-08	0.0261236	intron_variant	LPP	2	0.0292168	chr3:186914322-189914322
Peripheral and oral lichen planus	rs11718911	3:188714945:G:A	0.12654	-0.131153	5.24e-08	0.024096	intron_variant	LPP	2	0.00415049	chr3:186914322-189914322
Peripheral and oral lichen planus	rs62291260	3:188716364:A:T	0.12654	-0.131153	5.24e-08	0.024096	intron_variant	LPP	2	0.00415048	chr3:186914322-189914322
Peripheral and oral lichen planus	rs62291261	3:188717558:G:A	0.108868	-0.136726	1.13e-07	0.0257782	intron_variant	LPP	2	0.00335326	chr3:186914322-189914322
Peripheral and oral lichen planus	rs17671207	3:188718145:G:C	0.108868	-0.136726	1.13e-07	0.0257782	intron_variant	LPP	2	0.00335326	chr3:186914322-189914322
Peripheral and oral lichen planus	rs62291262	3:188718514:T:A	0.108868	-0.136726	1.13e-07	0.0257782	intron_variant	LPP	2	0.00335326	chr3:186914322-189914322
Peripheral and oral lichen planus	rs17614816	3:188719192:C:T	0.12654	-0.131153	5.24e-08	0.024096	intron_variant	LPP	2	0.00415048	chr3:186914322-189914322
Peripheral and oral lichen planus	rs76873491	3:188719911:T:TTTG	0.150475	-0.133163	2.84e-09	0.0224149	intron_variant	LPP	2	0.0312784	chr3:186914322-189914322
Peripheral and oral lichen planus	rs62291263	3:188719929:C:T	0.150412	-0.133085	2.91e-09	0.0224183	intron_variant	LPP	2	0.0306337	chr3:186914322-189914322
Peripheral and oral lichen planus	rs2889905	3:188720538:C:G	0.15043	-0.13266	3.25e-09	0.0224154	intron_variant	LPP	2	0.0275946	chr3:186914322-189914322
Peripheral and oral lichen planus	rs62291295	3:188733168:T:C	0.104646	-0.142223	6.27e-08	0.0262848	intron_variant	LPP	2	0.00550291	chr3:186914322-189914322
Peripheral and oral lichen planus	rs62291296	3:188734003:G:A	0.104644	-0.14221	6.29e-08	0.0262841	intron_variant	LPP	2	0.00549141	chr3:186914322-189914322
Peripheral and oral lichen planus	rs55658259	3:188734746:C:T	0.104641	-0.142219	6.27e-08	0.0262837	intron_variant	LPP	2	0.00550302	chr3:186914322-189914322
Peripheral and oral lichen planus	rs56317823	3:188735404:G:A	0.104641	-0.142213	6.27e-08	0.0262831	intron_variant	LPP	2	0.00549905	chr3:186914322-189914322
Peripheral and oral lichen planus	rs1818842	3:188738252:C:T	0.104601	-0.142349	6.11e-08	0.0262858	intron_variant	LPP	2	0.00561946	chr3:186914322-189914322
Peripheral and oral lichen planus	rs17615467	3:188741015:A:G	0.104628	-0.142157	6.32e-08	0.026279	intron_variant	LPP	2	0.00545467	chr3:186914322-189914322
Peripheral and oral lichen planus	rs17615586	3:188743913:C:T	0.104697	-0.14151	7.1e-08	0.0262607	intron_variant	LPP	2	0.00486771	chr3:186914322-189914322
Peripheral and oral lichen planus	rs147072775	3:188743950:A:ATGACG	0.104586	-0.14229	6.15e-08	0.0262797	intron_variant	LPP	2	0.00558112	chr3:186914322-189914322
Peripheral and oral lichen planus	rs17672106	3:188747792:G:A	0.104593	-0.142282	6.25e-08	0.0262924	intron_variant	LPP	2	0.00549656	chr3:186914322-189914322
Peripheral and oral lichen planus	rs10513830	3:188749428:C:G	0.104605	-0.142287	6.34e-08	0.0263054	intron_variant	LPP	2	0.00542392	chr3:186914322-189914322
Peripheral and oral lichen planus	rs62291300	3:188750191:G:A	0.104608	-0.142257	6.42e-08	0.0263109	intron_variant	LPP	2	0.00535906	chr3:186914322-189914322
Peripheral and oral lichen planus	rs6762043	3:188751829:C:T	0.104674	-0.142418	6.2e-08	0.0263113	intron_variant	LPP	2	0.00551813	chr3:186914322-189914322
Peripheral and oral lichen planus	rs73196777	3:188751911:G:A	0.104695	-0.142812	5.71e-08	0.0263124	intron_variant	LPP	2	0.00594916	chr3:186914322-189914322
Peripheral and oral lichen planus	rs62291303	3:188751954:C:T	0.104604	-0.142231	6.47e-08	0.0263136	intron_variant	LPP	2	0.00531537	chr3:186914322-189914322
Peripheral and oral lichen planus	rs17672313	3:188752846:A:G	0.104637	-0.141969	6.85e-08	0.026315	intron_variant	LPP	2	0.00503969	chr3:186914322-189914322
Peripheral and oral lichen planus	rs62291335	3:188753300:T:G	0.1046	-0.142065	6.86e-08	0.0263336	intron_variant	LPP	2	0.00501948	chr3:186914322-189914322
Peripheral and oral lichen planus	rs4976689	5:177357447:C:G	0.360032	0.0907056	1.68e-08	0.0160765	upstream_gene_variant	RGS14	1	0.0977631	chr5:175863161-178863161
Peripheral and oral lichen planus	rs4976646	5:177361569:T:C	0.359966	0.0904765	1.82e-08	0.0160759	intron_variant	RGS14	1	0.0906107	chr5:175863161-178863161
Peripheral and oral lichen planus	rs4976647	5:177361621:A:C	0.359969	0.0908854	1.57e-08	0.0160752	intron_variant	RGS14	1	0.104155	chr5:175863161-178863161
Peripheral and oral lichen planus	rs67111717	5:177363161:A:G	0.360208	0.0931187	6.82e-09	0.0160677	intron_variant	RGS14	1	0.226853	chr5:175863161-178863161
Peripheral and oral lichen planus	rs6556313	5:177365490:A:G	0.360427	0.0921329	9.92e-09	0.0160733	intron_variant	RGS14	1	0.159645	chr5:175863161-178863161
Peripheral and oral lichen planus	rs11135015	5:177365556:T:C	0.360399	0.0922506	9.51e-09	0.0160734	intron_variant	RGS14	1	0.166176	chr5:175863161-178863161
Peripheral and oral lichen planus	rs12654812	5:177367190:G:A	0.366975	0.0906194	1.57e-08	0.0160277	intron_variant	RGS14	1	0.103648	chr5:175863161-178863161
Peripheral and oral lichen planus	rs10051765	5:177372991:T:C	0.401836	0.0849489	7.05e-08	0.015761	downstream_gene_variant	RGS14	1	0.0240599	chr5:175863161-178863161
Peripheral and oral lichen planus	rs10946207	6:167042548:C:T	0.390122	0.126548	1.01e-15	0.015768	3_prime_UTR_variant	FGFR1OP	1	0.0248597	chr6:165552286-168552286
Peripheral and oral lichen planus	rs2038580	6:167043002:A:T	0.392103	0.123443	4.61e-15	0.0157508	3_prime_UTR_variant	FGFR1OP	1	0.00587104	chr6:165552286-168552286
Peripheral and oral lichen planus	rs12208359	6:167044967:G:A	0.376202	0.125307	2.74e-15	0.015857	3_prime_UTR_variant	FGFR1OP	1	0.00952991	chr6:165552286-168552286
Peripheral and oral lichen planus	rs62436765	6:167045304:G:A	0.396969	0.125146	1.76e-15	0.0157278	3_prime_UTR_variant	FGFR1OP	1	0.0140939	chr6:165552286-168552286
Peripheral and oral lichen planus	rs10946208	6:167046108:C:T	0.397368	0.125633	1.34e-15	0.0157223	3_prime_UTR_variant	FGFR1OP	1	0.0182882	chr6:165552286-168552286
Peripheral and oral lichen planus	rs35649418	6:167046205:AT:A	0.397314	0.125623	1.36e-15	0.0157242	3_prime_UTR_variant	FGFR1OP	1	0.0180606	chr6:165552286-168552286
Peripheral and oral lichen planus	rs6909180	6:167047049:A:G	0.394075	0.124675	2.37e-15	0.015741	3_prime_UTR_variant	FGFR1OP	1	0.0106176	chr6:165552286-168552286
Peripheral and oral lichen planus	rs12213683	6:167047230:G:A	0.394094	0.124816	2.18e-15	0.0157389	3_prime_UTR_variant	FGFR1OP	1	0.0114659	chr6:165552286-168552286
Peripheral and oral lichen planus	rs61515295	6:167047400:AAGTTATTTAATATC:A	0.394094	0.124816	2.18e-15	0.0157389	3_prime_UTR_variant	FGFR1OP	1	0.0114659	chr6:165552286-168552286
Peripheral and oral lichen planus	rs12529876	6:167048013:G:A	0.394128	0.124651	2.36e-15	0.015737	3_prime_UTR_variant	FGFR1OP	1	0.0106543	chr6:165552286-168552286
Peripheral and oral lichen planus	rs10484530	6:167048074:C:T	0.388383	0.12254	7.9e-15	0.0157727	3_prime_UTR_variant	FGFR1OP	1	0.0034987	chr6:165552286-168552286
Peripheral and oral lichen planus	rs12528323	6:167048157:A:G	0.394043	0.124884	2.12e-15	0.0157397	3_prime_UTR_variant	FGFR1OP	1	0.0118163	chr6:165552286-168552286
Peripheral and oral lichen planus	rs66940113	6:167048187:TTG:T	0.393814	0.125243	1.8e-15	0.0157455	3_prime_UTR_variant	FGFR1OP	1	0.0137817	chr6:165552286-168552286
Peripheral and oral lichen planus	rs12528689	6:167048258:A:G	0.393939	0.124413	2.72e-15	0.0157425	3_prime_UTR_variant	FGFR1OP	1	0.00928425	chr6:165552286-168552286
Peripheral and oral lichen planus	rs13208636	6:167048477:T:G	0.394094	0.124816	2.18e-15	0.0157389	3_prime_UTR_variant	FGFR1OP	1	0.0114659	chr6:165552286-168552286
Peripheral and oral lichen planus	rs6456149	6:167050414:T:C	0.397368	0.125633	1.34e-15	0.0157223	3_prime_UTR_variant	FGFR1OP	1	0.0182882	chr6:165552286-168552286
Peripheral and oral lichen planus	rs12209395	6:167050426:G:A	0.388369	0.122587	7.72e-15	0.0157727	3_prime_UTR_variant	FGFR1OP	1	0.00357862	chr6:165552286-168552286
Peripheral and oral lichen planus	rs6920858	6:167051142:G:A	0.388369	0.122587	7.72e-15	0.0157727	3_prime_UTR_variant	FGFR1OP	1	0.00357862	chr6:165552286-168552286
Peripheral and oral lichen planus	rs2181058	6:167051842:A:T	0.397384	0.12557	1.39e-15	0.0157222	3_prime_UTR_variant	FGFR1OP	1	0.0177342	chr6:165552286-168552286
Peripheral and oral lichen planus	rs34146292	6:167052029:TTAAG:T	0.391643	0.123393	4.79e-15	0.0157546	3_prime_UTR_variant	FGFR1OP	1	0.00564608	chr6:165552286-168552286
Peripheral and oral lichen planus	rs12529238	6:167052088:G:A	0.397368	0.125633	1.34e-15	0.0157223	3_prime_UTR_variant	FGFR1OP	1	0.0182882	chr6:165552286-168552286
Peripheral and oral lichen planus	rs9459853	6:167052286:C:A	0.39859	0.127107	6e-16	0.015713	3_prime_UTR_variant	FGFR1OP	1	0.0387863	chr6:165552286-168552286
Peripheral and oral lichen planus	rs9459854	6:167052394:C:T	0.391643	0.123393	4.79e-15	0.0157546	3_prime_UTR_variant	FGFR1OP	1	0.00564608	chr6:165552286-168552286
Peripheral and oral lichen planus	rs9459855	6:167052662:G:T	0.39165	0.123388	4.81e-15	0.0157546	3_prime_UTR_variant	FGFR1OP	1	0.00563269	chr6:165552286-168552286
Peripheral and oral lichen planus	rs6932740	6:167052951:G:A	0.397006	0.125503	1.48e-15	0.0157305	intron_variant	Z94721.2	1	0.0166275	chr6:165552286-168552286
Peripheral and oral lichen planus	rs6934043	6:167052961:C:T	0.397368	0.125633	1.34e-15	0.0157223	intron_variant	Z94721.2	1	0.0182882	chr6:165552286-168552286
Peripheral and oral lichen planus	rs10654264	6:167053126:T:TCCAC	0.397333	0.12573	1.28e-15	0.0157234	intron_variant	Z94721.2	1	0.0191017	chr6:165552286-168552286
Peripheral and oral lichen planus	rs9457260	6:167053177:C:T	0.393729	0.123141	5.57e-15	0.0157602	intron_variant	Z94721.2	1	0.00487139	chr6:165552286-168552286
Peripheral and oral lichen planus	rs17524252	6:167053490:T:G	0.388367	0.122588	7.72e-15	0.0157727	intron_variant	Z94721.2	1	0.00358034	chr6:165552286-168552286
Peripheral and oral lichen planus	rs1358882	6:167053613:G:A	0.394092	0.124816	2.18e-15	0.015739	intron_variant	Z94721.2	1	0.0114614	chr6:165552286-168552286
Peripheral and oral lichen planus	rs720325	6:167053861:G:T	0.394139	0.124597	2.43e-15	0.015738	intron_variant	Z94721.2	1	0.0103345	chr6:165552286-168552286
Peripheral and oral lichen planus	rs1358883	6:167053945:G:C	0.394092	0.124816	2.18e-15	0.015739	intron_variant	Z94721.2	1	0.0114614	chr6:165552286-168552286
Peripheral and oral lichen planus	rs9457261	6:167054191:A:G	0.394092	0.124816	2.18e-15	0.015739	intron_variant	Z94721.2	1	0.0114614	chr6:165552286-168552286
Peripheral and oral lichen planus	rs4710175	6:167054312:A:G	0.388367	0.122588	7.72e-15	0.0157727	intron_variant	Z94721.2	1	0.00358034	chr6:165552286-168552286
Peripheral and oral lichen planus	rs1407315	6:167055171:A:G	0.394133	0.124642	2.39e-15	0.0157388	intron_variant	Z94721.2	1	0.0105302	chr6:165552286-168552286
Peripheral and oral lichen planus	rs6456150	6:167055434:A:G	0.394092	0.124816	2.18e-15	0.015739	intron_variant	Z94721.2	1	0.0114614	chr6:165552286-168552286
Peripheral and oral lichen planus	rs12527827	6:167055783:C:T	0.394092	0.124816	2.18e-15	0.015739	intron_variant	Z94721.2	1	0.0114614	chr6:165552286-168552286
Peripheral and oral lichen planus	rs12529959	6:167055804:T:C	0.394092	0.124816	2.18e-15	0.015739	intron_variant	Z94721.2	1	0.0114614	chr6:165552286-168552286
Peripheral and oral lichen planus	rs6909475	6:167055993:C:T	0.394092	0.124816	2.18e-15	0.015739	intron_variant	Z94721.2	1	0.0114614	chr6:165552286-168552286
Peripheral and oral lichen planus	rs6909502	6:167056042:C:T	0.394092	0.124816	2.18e-15	0.015739	intron_variant	Z94721.2	1	0.0114614	chr6:165552286-168552286
Peripheral and oral lichen planus	rs6936261	6:167056188:A:C	0.395314	0.12629	9.82e-16	0.0157292	intron_variant	Z94721.2	1	0.0241918	chr6:165552286-168552286
Peripheral and oral lichen planus	rs916331	6:167057071:T:G	0.388367	0.122588	7.72e-15	0.0157727	intron_variant	Z94721.2	1	0.00358034	chr6:165552286-168552286
Peripheral and oral lichen planus	rs34002832	6:167057210:GAA:G	0.394092	0.124816	2.18e-15	0.015739	intron_variant	Z94721.2	1	0.0114614	chr6:165552286-168552286
Peripheral and oral lichen planus	rs12523712	6:167057559:A:G	0.394092	0.124816	2.18e-15	0.015739	intron_variant	Z94721.2	1	0.0114614	chr6:165552286-168552286
Peripheral and oral lichen planus	rs911632	6:167057973:T:C	0.394092	0.124816	2.18e-15	0.015739	intron_variant	Z94721.2	1	0.0114614	chr6:165552286-168552286
Peripheral and oral lichen planus	rs1810644	6:167058044:A:G	0.394099	0.124799	2.21e-15	0.0157392	intron_variant	Z94721.2	1	0.0113571	chr6:165552286-168552286
Peripheral and oral lichen planus	rs1810645	6:167058145:A:C	0.394092	0.124816	2.18e-15	0.015739	intron_variant	Z94721.2	1	0.0114614	chr6:165552286-168552286
Peripheral and oral lichen planus	rs2017338	6:167058226:G:A	0.394167	0.124752	2.27e-15	0.0157403	intron_variant	Z94721.2	1	0.0110517	chr6:165552286-168552286
Peripheral and oral lichen planus	rs6456151	6:167058363:A:C	0.393822	0.124132	3.18e-15	0.0157453	intron_variant	Z94721.2	1	0.00800816	chr6:165552286-168552286
Peripheral and oral lichen planus	rs6456152	6:167058574:A:G	0.388367	0.122588	7.72e-15	0.0157727	intron_variant	Z94721.2	1	0.00358034	chr6:165552286-168552286
Peripheral and oral lichen planus	rs6456153	6:167058679:T:C	0.394092	0.124816	2.18e-15	0.015739	intron_variant	Z94721.2	1	0.0114614	chr6:165552286-168552286
Peripheral and oral lichen planus	rs6456154	6:167058768:C:T	0.394249	0.124951	2.06e-15	0.015742	intron_variant	Z94721.2	1	0.0121233	chr6:165552286-168552286
Peripheral and oral lichen planus	rs12203510	6:167059518:C:T	0.394091	0.124819	2.18e-15	0.015739	intron_variant	Z94721.2	1	0.0114785	chr6:165552286-168552286
Peripheral and oral lichen planus	rs13210649	6:167059705:T:G	0.395261	0.1264	9.35e-16	0.015731	intron_variant	Z94721.2	1	0.0253621	chr6:165552286-168552286
Peripheral and oral lichen planus	rs9457262	6:167060197:A:G	0.388367	0.122587	7.72e-15	0.0157727	intron_variant	Z94721.2	1	0.00357862	chr6:165552286-168552286
Peripheral and oral lichen planus	rs35911823	6:167060445:ATGTT:A	0.388367	0.122588	7.72e-15	0.0157727	intron_variant	Z94721.2	1	0.00358034	chr6:165552286-168552286
Peripheral and oral lichen planus	rs12213801	6:167060596:T:A	0.395314	0.12629	9.82e-16	0.0157292	intron_variant	Z94721.2	1	0.0241918	chr6:165552286-168552286
Peripheral and oral lichen planus	rs71004105	6:167063255:TC:T	0.388368	0.122589	7.71e-15	0.0157728	intron_variant	Z94721.2	1	0.00358073	chr6:165552286-168552286
Peripheral and oral lichen planus	rs34155048	6:167064438:T:A	0.388368	0.122589	7.71e-15	0.0157728	intron_variant	Z94721.2	1	0.00358073	chr6:165552286-168552286
Peripheral and oral lichen planus	rs34611616	6:167064601:G:A	0.388368	0.122589	7.71e-15	0.0157728	intron_variant	Z94721.2	1	0.00358073	chr6:165552286-168552286
Peripheral and oral lichen planus	rs12525345	6:167065387:T:C	0.394093	0.12482	2.18e-15	0.015739	intron_variant	Z94721.2	1	0.011484	chr6:165552286-168552286
Peripheral and oral lichen planus	rs12525855	6:167066525:T:G	0.394216	0.124269	2.89e-15	0.0157392	intron_variant	Z94721.2	1	0.00876631	chr6:165552286-168552286
Peripheral and oral lichen planus	rs9457265	6:167067321:T:C	0.395429	0.125771	1.29e-15	0.0157293	intron_variant	Z94721.2	1	0.0187041	chr6:165552286-168552286
Peripheral and oral lichen planus	rs10946209	6:167067503:G:A	0.393984	0.124468	2.64e-15	0.0157415	intron_variant	Z94721.2	1	0.00960244	chr6:165552286-168552286
Peripheral and oral lichen planus	rs13195158	6:167067904:G:A	0.394207	0.124296	2.85e-15	0.0157391	intron_variant	Z94721.2	1	0.00888618	chr6:165552286-168552286
Peripheral and oral lichen planus	rs2187859	6:167068508:G:A	0.394211	0.124302	2.84e-15	0.0157392	intron_variant	Z94721.2	1	0.00890896	chr6:165552286-168552286
Peripheral and oral lichen planus	rs59889343	6:167068521:CAT:C	0.394207	0.124296	2.85e-15	0.0157391	intron_variant	Z94721.2	1	0.00888619	chr6:165552286-168552286
Peripheral and oral lichen planus	rs9457266	6:167069067:T:C	0.393936	0.124603	2.49e-15	0.015744	intron_variant	Z94721.2	1	0.0101195	chr6:165552286-168552286
Peripheral and oral lichen planus	rs7750209	6:167069407:T:G	0.394229	0.124485	2.59e-15	0.015739	intron_variant	Z94721.2	1	0.00975201	chr6:165552286-168552286
Peripheral and oral lichen planus	rs34128901	6:167069596:GT:G	0.394211	0.124272	2.89e-15	0.0157392	intron_variant	Z94721.2	1	0.00877915	chr6:165552286-168552286
Peripheral and oral lichen planus	rs7746628	6:167069747:A:G	0.394207	0.124295	2.85e-15	0.0157392	intron_variant	Z94721.2	1	0.00887842	chr6:165552286-168552286
Peripheral and oral lichen planus	rs202039286	6:167069845:T:C	0.393783	0.124462	2.75e-15	0.0157508	intron_variant	Z94721.2	1	0.00923938	chr6:165552286-168552286
Peripheral and oral lichen planus	rs12198816	6:167070058:G:A	0.394303	0.124634	2.41e-15	0.0157398	intron_variant	Z94721.2	1	0.010457	chr6:165552286-168552286
Peripheral and oral lichen planus	rs4598049	6:167070405:A:T	0.394256	0.124625	2.41e-15	0.015739	intron_variant	Z94721.2	1	0.0104409	chr6:165552286-168552286
Peripheral and oral lichen planus	rs2345753	6:167070856:T:A	0.394235	0.124399	2.72e-15	0.0157407	intron_variant	Z94721.2	1	0.00928881	chr6:165552286-168552286
Peripheral and oral lichen planus	rs2345754	6:167070873:T:C	0.394289	0.124244	2.93e-15	0.0157396	intron_variant	Z94721.2	1	0.00864738	chr6:165552286-168552286
Peripheral and oral lichen planus	rs7761977	6:167072190:A:G	0.394206	0.124289	2.87e-15	0.0157397	intron_variant	Z94721.2	1	0.00883534	chr6:165552286-168552286
Peripheral and oral lichen planus	rs7742305	6:167072235:C:T	0.394227	0.124222	2.97e-15	0.0157397	intron_variant	Z94721.2	1	0.00855152	chr6:165552286-168552286
Peripheral and oral lichen planus	rs7762156	6:167072343:A:T	0.394255	0.124434	2.67e-15	0.0157399	intron_variant	Z94721.2	1	0.00947729	chr6:165552286-168552286
Peripheral and oral lichen planus	rs2001115	6:167072730:A:C	0.394266	0.124309	2.85e-15	0.0157411	intron_variant	Z94721.2	1	0.00887321	chr6:165552286-168552286
Peripheral and oral lichen planus	rs2001114	6:167073090:A:G	0.394206	0.124279	2.88e-15	0.0157397	intron_variant	Z94721.2	1	0.00879224	chr6:165552286-168552286
Peripheral and oral lichen planus	rs9459862	6:167073523:C:T	0.394203	0.1243	2.86e-15	0.0157401	intron_variant	Z94721.2	1	0.00886939	chr6:165552286-168552286
Peripheral and oral lichen planus	rs35291016	6:167073889:T:TA	0.395424	0.125768	1.3e-15	0.0157308	intron_variant	Z94721.2	1	0.0185661	chr6:165552286-168552286
Peripheral and oral lichen planus	rs2285148	6:167077511:G:T	0.395271	0.125936	1.23e-15	0.0157389	intron_variant	Z94721.2	1	0.019542	chr6:165552286-168552286
Peripheral and oral lichen planus	rs4710176	6:167078151:T:C	0.397	0.123229	4.72e-15	0.0157295	intron_variant	Z94721.2	1	0.00540328	chr6:165552286-168552286
Peripheral and oral lichen planus	rs13213249	6:167082281:G:A	0.397226	0.122584	6.75e-15	0.015738	intron_variant	Z94721.2	1	0.00383337	chr6:165552286-168552286
Peripheral and oral lichen planus	rs748670681	7:5397122:C:T	0.0362557	0.247852	2.02e-10	0.0389702	intron_variant	TNRC18	1	0.875247	chr7:3897122-6897122
Peripheral and oral lichen planus	rs181316459	7:5433979:G:C	0.0477847	0.209169	2.18e-09	0.0349574	intron_variant	FBXL18	1	0.0830498	chr7:3897122-6897122
Peripheral and oral lichen planus	rs317711	7:29062692:C:G	0.22822	-0.0958195	1.71e-07	0.0183266	intron_variant	CPVL	2	0.25707	chr7:27592663-30592663
Peripheral and oral lichen planus	rs317713	7:29063045:G:A	0.216856	-0.0856579	4.4e-06	0.0186551	intron_variant	CPVL	2	0.0114784	chr7:27592663-30592663
Peripheral and oral lichen planus	rs7777266	7:29063510:G:A	0.173855	-0.0963899	1.69e-06	0.0201361	intron_variant	CPVL	2	0.0193805	chr7:27592663-30592663
Peripheral and oral lichen planus	rs2648656	7:29063547:G:A	0.173806	-0.096303	1.73e-06	0.0201377	intron_variant	CPVL	2	0.0189629	chr7:27592663-30592663
Peripheral and oral lichen planus	rs632288	7:29063722:C:G	0.173795	-0.0963974	1.69e-06	0.0201376	intron_variant	CPVL	2	0.0193812	chr7:27592663-30592663
Peripheral and oral lichen planus	rs632812	7:29063867:G:C	0.173105	-0.0947122	2.68e-06	0.0201786	intron_variant	CPVL	2	0.0134785	chr7:27592663-30592663
Peripheral and oral lichen planus	rs373756974	7:29063966:T:TA	0.159165	0.0964471	3.73e-06	0.0208482	intron_variant	CPVL	2	0.00976659	chr7:27592663-30592663
Peripheral and oral lichen planus	rs644763	7:29064251:T:C	0.17355	-0.0949226	2.48e-06	0.0201543	intron_variant	CPVL	2	0.0145677	chr7:27592663-30592663
Peripheral and oral lichen planus	rs34641639	7:29064328:A:AT	0.173546	-0.0949317	2.47e-06	0.0201546	intron_variant	CPVL	2	0.0145915	chr7:27592663-30592663
Peripheral and oral lichen planus	rs17748484	7:29064499:T:C	0.15883	0.0964922	3.7e-06	0.0208528	intron_variant	CPVL	2	0.00981701	chr7:27592663-30592663
Peripheral and oral lichen planus	rs4722885	7:29064789:C:A	0.172616	-0.0966773	1.69e-06	0.0201955	intron_variant	CPVL	2	0.0203969	chr7:27592663-30592663
Peripheral and oral lichen planus	rs5001207	7:29064938:C:A	0.173453	-0.0951681	2.35e-06	0.0201584	intron_variant	CPVL	2	0.0154372	chr7:27592663-30592663
Peripheral and oral lichen planus	rs5883184	7:29064939:CG:C	0.173462	-0.0951325	2.37e-06	0.0201584	intron_variant	CPVL	2	0.0153178	chr7:27592663-30592663
Peripheral and oral lichen planus	rs5883185	7:29065056:TA:T	0.172986	-0.096551	1.69e-06	0.0201685	intron_variant	CPVL	2	0.0204876	chr7:27592663-30592663
Peripheral and oral lichen planus	rs678733	7:29065079:C:G	0.172789	-0.0972603	1.43e-06	0.0201753	intron_variant	CPVL	2	0.023884	chr7:27592663-30592663
Peripheral and oral lichen planus	rs5883186	7:29065121:T:TA	0.158584	0.096431	3.84e-06	0.0208742	intron_variant	CPVL	2	0.00952009	chr7:27592663-30592663
Peripheral and oral lichen planus	rs523077	7:29065237:G:A	0.172788	-0.0972528	1.43e-06	0.0201751	intron_variant	CPVL	2	0.0238481	chr7:27592663-30592663
Peripheral and oral lichen planus	rs5883187	7:29065471:CA:C	0.172787	-0.0972258	1.44e-06	0.0201749	intron_variant	CPVL	2	0.0237061	chr7:27592663-30592663
Peripheral and oral lichen planus	rs2391720	7:29065480:T:C	0.172789	-0.0972254	1.44e-06	0.0201745	intron_variant	CPVL	2	0.0237155	chr7:27592663-30592663
Peripheral and oral lichen planus	rs550396	7:29065849:G:A	0.172741	-0.0973118	1.42e-06	0.0201775	intron_variant	CPVL	2	0.024113	chr7:27592663-30592663
Peripheral and oral lichen planus	rs57430870	7:29067569:CA:C	0.158769	0.0962202	3.92e-06	0.0208472	intron_variant	CPVL	2	0.00931674	chr7:27592663-30592663
Peripheral and oral lichen planus	rs17675939	7:29069718:G:A	0.161684	0.0950756	4.44e-06	0.0207156	intron_variant	CPVL	2	0.00854811	chr7:27592663-30592663
Peripheral and oral lichen planus	rs62442640	7:29070749:G:A	0.159463	0.0930575	7.82e-06	0.0208186	intron_variant	CPVL	2	0.00499982	chr7:27592663-30592663
Peripheral and oral lichen planus	rs17748762	7:29074363:T:C	0.159364	0.0930722	7.76e-06	0.0208138	intron_variant	CPVL	2	0.00503712	chr7:27592663-30592663
Peripheral and oral lichen planus	rs73089772	7:29075321:G:A	0.158613	0.0956067	4.48e-06	0.0208385	intron_variant	CPVL	2	0.00824421	chr7:27592663-30592663
Peripheral and oral lichen planus	rs11298240	7:29075744:CTTT:C	0.159263	0.0929838	8.02e-06	0.0208263	intron_variant	CPVL	2	0.00490217	chr7:27592663-30592663
Peripheral and oral lichen planus	rs149098723	7:29076422:CA:C	0.15861	0.0956492	4.43e-06	0.0208389	intron_variant	CPVL	2	0.00831669	chr7:27592663-30592663
Peripheral and oral lichen planus	rs17676174	7:29077470:C:T	0.159352	0.0931568	7.62e-06	0.0208142	intron_variant	CPVL	2	0.00512395	chr7:27592663-30592663
Peripheral and oral lichen planus	rs60608833	7:29078064:C:T	0.158608	0.0956521	4.43e-06	0.0208389	intron_variant	CPVL	2	0.00832162	chr7:27592663-30592663
Peripheral and oral lichen planus	rs57091108	7:29078148:T:C	0.158608	0.0956527	4.43e-06	0.0208389	intron_variant	CPVL	2	0.00832267	chr7:27592663-30592663
Peripheral and oral lichen planus	rs61412879	7:29078169:G:A	0.158608	0.0956527	4.43e-06	0.0208389	intron_variant	CPVL	2	0.00832267	chr7:27592663-30592663
Peripheral and oral lichen planus	rs59618608	7:29078209:T:C	0.158608	0.0956529	4.43e-06	0.0208389	intron_variant	CPVL	2	0.00832302	chr7:27592663-30592663
Peripheral and oral lichen planus	rs17748853	7:29078400:G:A	0.158608	0.0956509	4.43e-06	0.0208389	intron_variant	CPVL	2	0.00831968	chr7:27592663-30592663
Peripheral and oral lichen planus	rs17748871	7:29078467:A:C	0.158897	0.0964426	3.59e-06	0.0208127	intron_variant	CPVL	2	0.0100992	chr7:27592663-30592663
Peripheral and oral lichen planus	rs143430284	7:29078659:CT:C	0.158608	0.0956539	4.43e-06	0.0208388	intron_variant	CPVL	2	0.00832561	chr7:27592663-30592663
Peripheral and oral lichen planus	rs17748895	7:29078698:A:G	0.15861	0.0956256	4.46e-06	0.0208387	intron_variant	CPVL	2	0.00827685	chr7:27592663-30592663
Peripheral and oral lichen planus	rs73075269	7:29078844:C:G	0.158538	0.0953937	4.74e-06	0.0208463	intron_variant	CPVL	2	0.0078157	chr7:27592663-30592663
Peripheral and oral lichen planus	rs73075271	7:29078845:C:T	0.158538	0.0953937	4.74e-06	0.0208463	intron_variant	CPVL	2	0.0078157	chr7:27592663-30592663
Peripheral and oral lichen planus	rs17748925	7:29079057:T:G	0.159146	0.0950421	4.96e-06	0.0208138	intron_variant	CPVL	2	0.00753016	chr7:27592663-30592663
Peripheral and oral lichen planus	rs66895448	7:29079531:C:T	0.158608	0.0956539	4.43e-06	0.0208388	intron_variant	CPVL	2	0.00832561	chr7:27592663-30592663
Peripheral and oral lichen planus	rs17676300	7:29079810:A:G	0.159146	0.0950421	4.96e-06	0.0208138	intron_variant	CPVL	2	0.00753016	chr7:27592663-30592663
Peripheral and oral lichen planus	rs67071323	7:29079909:T:C	0.158608	0.0956539	4.43e-06	0.0208388	intron_variant	CPVL	2	0.00832561	chr7:27592663-30592663
Peripheral and oral lichen planus	rs77119218	7:29079921:T:C	0.158608	0.0956539	4.43e-06	0.0208388	intron_variant	CPVL	2	0.00832561	chr7:27592663-30592663
Peripheral and oral lichen planus	rs73075281	7:29079925:C:T	0.158616	0.0955924	4.49e-06	0.0208383	intron_variant	CPVL	2	0.00822185	chr7:27592663-30592663
Peripheral and oral lichen planus	rs67558045	7:29080600:T:G	0.158682	0.0953593	4.75e-06	0.0208415	intron_variant	CPVL	2	0.00780901	chr7:27592663-30592663
Peripheral and oral lichen planus	rs66582159	7:29080658:T:C	0.158608	0.0956539	4.43e-06	0.0208388	intron_variant	CPVL	2	0.00832561	chr7:27592663-30592663
Peripheral and oral lichen planus	rs66935968	7:29080672:C:T	0.158577	0.0957796	4.32e-06	0.0208416	intron_variant	CPVL	2	0.00852433	chr7:27592663-30592663
Peripheral and oral lichen planus	rs17748997	7:29080829:C:T	0.158608	0.095654	4.43e-06	0.0208388	intron_variant	CPVL	2	0.00832578	chr7:27592663-30592663
Peripheral and oral lichen planus	rs7788913	7:29080925:G:A	0.158608	0.0956539	4.43e-06	0.0208388	intron_variant	CPVL	2	0.00832561	chr7:27592663-30592663
Peripheral and oral lichen planus	rs7788835	7:29081071:C:T	0.158608	0.0956539	4.43e-06	0.0208388	intron_variant	CPVL	2	0.00832561	chr7:27592663-30592663
Peripheral and oral lichen planus	rs7807906	7:29081143:T:C	0.158608	0.0956539	4.43e-06	0.0208388	intron_variant	CPVL	2	0.00832561	chr7:27592663-30592663
Peripheral and oral lichen planus	rs66787585	7:29081893:C:T	0.158608	0.0956539	4.43e-06	0.0208388	intron_variant	CPVL	2	0.00832561	chr7:27592663-30592663
Peripheral and oral lichen planus	rs67175198	7:29081929:C:T	0.158468	0.0950817	5.16e-06	0.0208592	intron_variant	CPVL	2	0.00724244	chr7:27592663-30592663
Peripheral and oral lichen planus	rs17749134	7:29082224:A:C	0.158564	0.0955906	4.51e-06	0.020842	intron_variant	CPVL	2	0.00818403	chr7:27592663-30592663
Peripheral and oral lichen planus	rs67639176	7:29082297:G:A	0.159176	0.094931	5.09e-06	0.0208144	intron_variant	CPVL	2	0.00735447	chr7:27592663-30592663
Peripheral and oral lichen planus	rs77249299	7:29082351:A:G	0.159146	0.0950421	4.96e-06	0.0208138	non_coding_transcript_exon_variant	CPVL	2	0.00753016	chr7:27592663-30592663
Peripheral and oral lichen planus	rs75883718	7:29082358:T:C	0.158608	0.0956539	4.43e-06	0.0208388	non_coding_transcript_exon_variant	CPVL	2	0.00832561	chr7:27592663-30592663
Peripheral and oral lichen planus	rs317727	7:29082408:A:G	0.172383	-0.0966289	1.68e-06	0.0201784	non_coding_transcript_exon_variant	CPVL	2	0.0205965	chr7:27592663-30592663
Peripheral and oral lichen planus	rs317727	7:29082408:A:T	0.158535	0.095669	4.46e-06	0.0208479	non_coding_transcript_exon_variant	CPVL	2	0.00831437	chr7:27592663-30592663
Peripheral and oral lichen planus	rs17676552	7:29082866:A:G	0.159271	0.0950022	4.99e-06	0.0208094	intron_variant	CPVL	2	0.00749641	chr7:27592663-30592663
Peripheral and oral lichen planus	rs58041507	7:29083160:G:GAGA	0.15926	0.0950892	4.89e-06	0.0208101	intron_variant	CPVL	2	0.0076365	chr7:27592663-30592663
Peripheral and oral lichen planus	rs68164623	7:29083324:A:C	0.159271	0.0950192	4.97e-06	0.0208098	intron_variant	CPVL	2	0.00752035	chr7:27592663-30592663
Peripheral and oral lichen planus	rs17676634	7:29086796:A:G	0.158953	0.0953222	4.76e-06	0.0208347	intron_variant	CPVL	2	0.00779729	chr7:27592663-30592663
Peripheral and oral lichen planus	rs17676666	7:29087761:G:C	0.158478	0.0955944	4.61e-06	0.0208631	intron_variant	CPVL	2	0.00800889	chr7:27592663-30592663
Peripheral and oral lichen planus	rs67534367	7:29089462:T:C	0.158726	0.0942997	6.36e-06	0.0208903	intron_variant	CPVL	2	0.00587123	chr7:27592663-30592663
Peripheral and oral lichen planus	rs7328203	13:42414410:T:G	0.368142	-0.123631	3.66e-14	0.0163263	intron_variant	AKAP11	1	0.0958874	chr13:40914410-43914410
Peripheral and oral lichen planus	rs7327510	13:42414788:A:G	0.380699	-0.117327	4.22e-13	0.016187	intron_variant	AKAP11	1	0.0132738	chr13:40914410-43914410
Peripheral and oral lichen planus	rs9594746	13:42415524:T:C	0.37923	0.11802	3.18e-13	0.0161967	intron_variant	AKAP11	1	0.0171423	chr13:40914410-43914410
Peripheral and oral lichen planus	rs67190063	13:42417320:G:C	0.38385	0.117248	3.75e-13	0.01614	intron_variant	AKAP11	1	0.0144645	chr13:40914410-43914410
Peripheral and oral lichen planus	rs9525619	13:42417999:C:T	0.383846	0.117215	3.8e-13	0.0161395	intron_variant	AKAP11	1	0.0142957	chr13:40914410-43914410
Peripheral and oral lichen planus	rs9533100	13:42422412:G:T	0.383851	0.117239	3.75e-13	0.0161388	intron_variant	AKAP11	1	0.0144535	chr13:40914410-43914410
Peripheral and oral lichen planus	rs2181783	13:42424960:T:G	0.385182	0.11727	3.55e-13	0.0161271	non_coding_transcript_exon_variant	AKAP11	1	0.0148968	chr13:40914410-43914410
Peripheral and oral lichen planus	rs9525625	13:42443894:T:C	0.386906	0.116034	5.87e-13	0.0161081	intron_variant	TNFSF11	1	0.00975393	chr13:40914410-43914410
Peripheral and oral lichen planus	rs9533108	13:42450574:C:T	0.388378	0.115754	6.22e-13	0.0160867	intron_variant	TNFSF11	1	0.00919866	chr13:40914410-43914410
Peripheral and oral lichen planus	rs1830790	13:42452525:G:A	0.386906	0.116037	5.86e-13	0.0161082	intron_variant	TNFSF11	1	0.00976202	chr13:40914410-43914410
Peripheral and oral lichen planus	rs12430303	13:42457891:T:C	0.387809	0.116209	5.74e-13	0.0161252	intron_variant	TNFSF11	1	0.0100844	chr13:40914410-43914410
Peripheral and oral lichen planus	rs9594759	13:42458457:C:T	0.374283	0.122377	4.84e-14	0.0162387	intron_variant	TNFSF11	1	0.0735598	chr13:40914410-43914410
Peripheral and oral lichen planus	rs71202218	13:42461019:AAAAC:A	0.380261	0.116245	6.65e-13	0.0161756	intron_variant	TNFSF11	1	0.0093314	chr13:40914410-43914410
Peripheral and oral lichen planus	rs141252748	13:42462590:TG:T	0.386961	0.116291	5.3e-13	0.0161124	intron_variant	TNFSF11	1	0.0105932	chr13:40914410-43914410
Peripheral and oral lichen planus	rs9594763	13:42463042:T:C	0.374275	0.122074	5.61e-14	0.01624	intron_variant	TNFSF11	1	0.0649514	chr13:40914410-43914410
Peripheral and oral lichen planus	rs9594764	13:42463044:T:C	0.374275	0.122074	5.61e-14	0.01624	intron_variant	TNFSF11	1	0.0649514	chr13:40914410-43914410
Peripheral and oral lichen planus	rs9533110	13:42463104:A:C	0.374278	0.122078	5.6e-14	0.01624	intron_variant	TNFSF11	1	0.0650596	chr13:40914410-43914410
Peripheral and oral lichen planus	rs55868328	13:42464168:A:T	0.374259	0.122064	5.65e-14	0.0162408	intron_variant	TNFSF11	1	0.0645535	chr13:40914410-43914410
Peripheral and oral lichen planus	rs4512994	13:42465537:A:C	0.386923	0.116099	5.8e-13	0.0161136	intron_variant	TNFSF11	1	0.00982757	chr13:40914410-43914410
Peripheral and oral lichen planus	rs9594766	13:42465907:G:A	0.3869	0.116067	5.88e-13	0.0161131	intron_variant	TNFSF11	1	0.00972699	chr13:40914410-43914410
Peripheral and oral lichen planus	rs7331068	13:42468140:G:A	0.374252	0.122075	5.63e-14	0.0162413	intron_variant	TNFSF11	1	0.064735	chr13:40914410-43914410
Peripheral and oral lichen planus	rs12428853	13:42469110:A:G	0.386961	0.116299	5.28e-13	0.0161126	intron_variant	TNFSF11	1	0.0106188	chr13:40914410-43914410
Peripheral and oral lichen planus	rs12428878	13:42469459:A:G	0.3869	0.116076	5.85e-13	0.0161132	intron_variant	TNFSF11	1	0.00975739	chr13:40914410-43914410
Peripheral and oral lichen planus	rs7990020	13:42470810:A:C	0.380917	0.122009	4.69e-14	0.0161808	intron_variant	TNFSF11	1	0.0707693	chr13:40914410-43914410
Peripheral and oral lichen planus	rs2093816	13:42471900:C:T	0.381069	0.122336	3.94e-14	0.0161757	intron_variant	TNFSF11	1	0.0815927	chr13:40914410-43914410
Peripheral and oral lichen planus	rs9533118	13:42473124:G:A	0.37429	0.12239	4.87e-14	0.0162421	intron_variant	TNFSF11	1	0.0730315	chr13:40914410-43914410
Peripheral and oral lichen planus	rs9594768	13:42475346:C:A	0.386943	0.1164	5.06e-13	0.0161139	intron_variant	TNFSF11	1	0.0109875	chr13:40914410-43914410
Peripheral and oral lichen planus	rs34335227	13:42476144:A:G	0.386959	0.116297	5.29e-13	0.0161128	intron_variant	TNFSF11	1	0.0106054	chr13:40914410-43914410
Peripheral and oral lichen planus	rs140024995	13:42476977:T:TAA	0.389193	0.116528	4.73e-13	0.0161111	intron_variant	TNFSF11	1	0.0112669	chr13:40914410-43914410
Peripheral and oral lichen planus	rs2062305	13:42478744:G:A	0.38696	0.116215	5.49e-13	0.0161128	intron_variant	TNFSF11	1	0.0102853	chr13:40914410-43914410
Peripheral and oral lichen planus	rs9533122	13:42480866:A:G	0.386844	0.116022	6.09e-13	0.0161176	intron_variant	TNFSF11	1	0.00944612	chr13:40914410-43914410
Peripheral and oral lichen planus	rs166055	16:11193439:T:C	0.41075	-0.0810049	2.79e-07	0.0157685	upstream_gene_variant	CLEC16A	1	0.00420035	chr16:9711968-12711968
Peripheral and oral lichen planus	rs248839	16:11193463:T:C	0.410751	-0.0809999	2.79e-07	0.0157684	upstream_gene_variant	CLEC16A	1	0.00419447	chr16:9711968-12711968
Peripheral and oral lichen planus	rs4780347	16:11196361:G:A	0.410377	-0.0809237	2.84e-07	0.0157632	intron_variant	CLEC16A	1	0.00413154	chr16:9711968-12711968
Peripheral and oral lichen planus	rs248846	16:11198617:A:G	0.384011	-0.0818724	2.76e-07	0.0159302	intron_variant	CLEC16A	1	0.00421614	chr16:9711968-12711968
Peripheral and oral lichen planus	rs193769	16:11211968:T:C	0.287736	-0.102129	1.76e-09	0.0169683	intron_variant	CLEC16A	1	0.495034	chr16:9711968-12711968
Peripheral and oral lichen planus	rs152307	16:11211979:A:G	0.28776	-0.101786	2e-09	0.0169705	intron_variant	CLEC16A	1	0.438626	chr16:9711968-12711968
Peripheral and oral lichen planus	rs62052238	16:89956489:T:G	0.419745	-0.103723	6.91e-11	0.0159021	intron_variant	DEF8	1	0.0344969	chr16:88483793-90338345
Peripheral and oral lichen planus	rs4785751	16:89963009:G:A	0.417995	0.103955	6.65e-11	0.0159234	intron_variant	DEF8	1	0.035155	chr16:88483793-90338345
Peripheral and oral lichen planus	rs4785752	16:89968733:A:G	0.484311	0.108954	4.83e-12	0.0157663	upstream_gene_variant	DEF8	1	0.222512	chr16:88483793-90338345
Peripheral and oral lichen planus	rs4408545	16:89977620:C:T	0.43093	0.107445	1.44e-11	0.0159099	non_coding_transcript_exon_variant	DEF8	1	0.142125	chr16:88483793-90338345
Peripheral and oral lichen planus	rs4328441	16:89983793:G:C	0.484032	0.109685	2.9e-12	0.0157085	intron_variant	DEF8	1	0.416391	chr16:88483793-90338345
Peripheral and oral lichen planus	rs4785759	16:89984472:A:C	0.493618	0.105726	1.57e-11	0.0156833	intron_variant	DEF8	1	0.0910955	chr16:88483793-90338345
Peripheral and oral lichen planus	rs7192770	16:89994858:G:A	0.470107	0.102111	9.92e-11	0.0157866	non_coding_transcript_exon_variant	DBNDD1	1	0.0181816	chr16:88483793-90338345
Hypodontia	rs4498834	1:201111170:T:C	0.4181	0.357178	5.05e-23	0.0361489	intron_variant	CACNA1S	1	0.0419769	chr1:199630147-202630147
Hypodontia	rs2281845	1:201112815:C:T	0.408618	0.357555	4.63e-23	0.0361557	upstream_gene_variant	CACNA1S	1	0.0449595	chr1:199630147-202630147
Hypodontia	rs3738262	1:201114215:A:G	0.42162	0.356004	5.53e-23	0.0360638	3_prime_UTR_variant	ASCL5	1	0.0358111	chr1:199630147-202630147
Hypodontia	rs3738263	1:201114378:A:G	0.421549	0.355916	5.67e-23	0.0360636	3_prime_UTR_variant	ASCL5	1	0.0350248	chr1:199630147-202630147
Hypodontia	rs6413915	1:201121913:C:A	0.411112	0.357518	3.5e-23	0.0360497	intron_variant	ASCL5	1	0.0552511	chr1:199630147-202630147
Hypodontia	rs6704363	1:201127255:A:G	0.411606	0.3575	3.68e-23	0.0360666	upstream_gene_variant	ASCL5	1	0.0524661	chr1:199630147-202630147
Hypodontia	rs2057579	1:201130147:T:C	0.401987	0.365598	3.96e-24	0.0360816	upstream_gene_variant	ASCL5	1	0.475099	chr1:199630147-202630147
Hypodontia	rs10920126	1:201131953:G:A	0.401245	0.363174	9e-24	0.0361294	upstream_gene_variant	TMEM9	1	0.212452	chr1:199630147-202630147
Hypodontia	rs2970903	2:88130072:T:C	0.120434	-0.313448	1.74e-09	0.0520662	upstream_gene_variant	FABP1	2	0.0204271	chr2:86938931-89938931
Hypodontia	rs70958941	2:88131602:CT:C	0.120305	-0.31001	2.7e-09	0.0521121	upstream_gene_variant	FABP1	2	0.0144655	chr2:86938931-89938931
Hypodontia	rs2970924	2:88133786:T:C	0.123135	-0.32316	3.23e-10	0.0514005	intergenic_variant	FABP1	2	0.0559503	chr2:86938931-89938931
Hypodontia	rs2919873	2:88134245:A:G	0.119833	-0.315635	1.38e-09	0.0521001	regulatory_region_variant	FABP1	2	0.0236832	chr2:86938931-89938931
Hypodontia	rs4386315	2:88136312:A:G	0.120458	-0.313628	1.65e-09	0.0520224	regulatory_region_variant	FABP1	2	0.0212589	chr2:86938931-89938931
Hypodontia	rs13386415	2:88139737:A:G	0.120433	-0.316076	1.2e-09	0.0519788	intergenic_variant	FABP1	2	0.0270829	chr2:86938931-89938931
Hypodontia	rs4289192	2:88139916:C:T	0.120485	-0.315928	1.2e-09	0.0519586	intergenic_variant	FABP1	2	0.0271318	chr2:86938931-89938931
Hypodontia	rs34881368	2:88140893:C:CAGT	0.120271	-0.316888	1.1e-09	0.0520011	intergenic_variant	NA	2	0.0284569	chr2:86938931-89938931
Hypodontia	rs6737877	2:88142113:G:C	0.12049	-0.315765	1.21e-09	0.0519462	intergenic_variant	FABP1	2	0.0268993	chr2:86938931-89938931
Hypodontia	rs9309644	2:88142360:C:T	0.12049	-0.315751	1.21e-09	0.051945	intergenic_variant	FABP1	2	0.026882	chr2:86938931-89938931
Hypodontia	rs10168005	2:88146296:G:C	0.119728	-0.316448	1.21e-09	0.0520555	intergenic_variant	FABP1	2	0.0274111	chr2:86938931-89938931
Hypodontia	rs12463835	2:88147093:T:C	0.12055	-0.317393	9.32e-10	0.0518569	intergenic_variant	FABP1	2	0.0330714	chr2:86938931-89938931
Hypodontia	rs6547754	2:88149547:A:T	0.120473	-0.315542	1.2e-09	0.051898	intergenic_variant	THNSL2	2	0.0270495	chr2:86938931-89938931
Hypodontia	rs6745422	2:88149854:C:G	0.120473	-0.315542	1.2e-09	0.051898	intergenic_variant	THNSL2	2	0.0270495	chr2:86938931-89938931
Hypodontia	rs4556975	2:88150484:A:G	0.11973	-0.316474	1.2e-09	0.0520483	intergenic_variant	THNSL2	2	0.0275895	chr2:86938931-89938931
Hypodontia	rs4455154	2:88150768:A:C	0.122858	-0.299803	7.06e-09	0.051785	intergenic_variant	THNSL2	2	0.00765574	chr2:86938931-89938931
Hypodontia	rs7605432	2:88152788:C:T	0.120474	-0.315537	1.2e-09	0.0518978	intergenic_variant	THNSL2	2	0.0270367	chr2:86938931-89938931
Hypodontia	rs4972182	2:88158134:G:A	0.120476	-0.315441	1.22e-09	0.0519039	intergenic_variant	THNSL2	2	0.0266802	chr2:86938931-89938931
Hypodontia	rs56073291	2:88163802:C:CTGAGT	0.120476	-0.315317	1.25e-09	0.0519112	intergenic_variant	THNSL2	2	0.0262506	chr2:86938931-89938931
Hypodontia	rs4490184	2:88163859:G:A	0.120475	-0.315298	1.25e-09	0.0519116	intergenic_variant	THNSL2	2	0.0261986	chr2:86938931-89938931
Hypodontia	rs4575723	2:88165372:C:T	0.120476	-0.315306	1.25e-09	0.0519123	upstream_gene_variant	THNSL2	2	0.0262028	chr2:86938931-89938931
Hypodontia	rs4246599	2:88165407:A:G	0.120491	-0.315269	1.25e-09	0.0519119	upstream_gene_variant	THNSL2	2	0.0261258	chr2:86938931-89938931
Hypodontia	rs4633926	2:88165957:A:C	0.119733	-0.316182	1.26e-09	0.0520641	upstream_gene_variant	THNSL2	2	0.0265663	chr2:86938931-89938931
Hypodontia	rs10469977	2:88167960:C:T	0.120526	-0.314836	1.34e-09	0.0519294	upstream_gene_variant	THNSL2	2	0.0248523	chr2:86938931-89938931
Hypodontia	rs7569216	2:88172761:C:T	0.122587	-0.323033	3.45e-10	0.0514623	5_prime_UTR_variant	THNSL2	2	0.075817	chr2:86938931-89938931
Hypodontia	rs4129190	2:88173272:G:A	0.12261	-0.322805	3.53e-10	0.0514553	missense_variant	THNSL2	2	0.074642	chr2:86938931-89938931
Hypodontia	rs2139100	2:88174851:A:G	0.121826	-0.324101	3.38e-10	0.0516074	intron_variant	THNSL2	2	0.0785883	chr2:86938931-89938931
Hypodontia	rs1878812	2:88180044:A:G	0.135373	-0.292891	4.69e-09	0.05	intron_variant	THNSL2	2	0.00711956	chr2:86938931-89938931
Hypodontia	rs1878810	2:88185873:G:C	0.134379	-0.296662	3.27e-09	0.0501328	intron_variant	THNSL2	2	0.0109418	chr2:86938931-89938931
Hypodontia	rs12475621	2:88187623:G:C	0.13562	-0.295928	3.09e-09	0.0499322	downstream_gene_variant	THNSL2	2	0.00960738	chr2:86938931-89938931
Hypodontia	rs9973903	2:88189771:C:T	0.13916	-0.302563	8.09e-10	0.0492527	downstream_gene_variant	THNSL2	2	0.0197174	chr2:86938931-89938931
Hypodontia	rs4490181	2:88196807:A:G	0.133964	-0.297214	3.1e-09	0.0501513	intergenic_variant	THNSL2	2	0.0110965	chr2:86938931-89938931
Hypodontia	rs1878813	2:88198758:T:C	0.133964	-0.297295	3.07e-09	0.0501503	intergenic_variant	THNSL2	2	0.0111577	chr2:86938931-89938931
Hypodontia	rs5832719	2:88210838:C:CAGG	0.134694	-0.29946	2e-09	0.0499253	intergenic_variant	THNSL2	2	0.0125129	chr2:86938931-89938931
Hypodontia	rs4324322	2:88223478:A:G	0.168383	-0.268532	5.5e-09	0.0460508	intergenic_variant	THNSL2	2	0.00647889	chr2:86938931-89938931
Hypodontia	rs11127090	2:88239852:A:C	0.163203	-0.267905	9.49e-09	0.0466762	regulatory_region_variant	THNSL2	2	0.00510593	chr2:86938931-89938931
Hypodontia	rs35822372	2:88438931:C:T	0.200033	0.290437	1.43e-11	0.0429979	intergenic_variant	FOXI3	1	0.435019	chr2:86938931-89938931
Hypodontia	rs11690079	2:88442819:G:A	0.165261	0.306301	2.3e-11	0.045813	downstream_gene_variant	FOXI3	1	0.105398	chr2:86938931-89938931
Hypodontia	rs11678869	2:88442929:A:T	0.165288	0.306386	2.24e-11	0.0457994	downstream_gene_variant	FOXI3	1	0.107803	chr2:86938931-89938931
Hypodontia	rs35013867	2:88446400:A:C	0.165626	0.307947	1.69e-11	0.0457559	downstream_gene_variant	FOXI3	1	0.128594	chr2:86938931-89938931
Hypodontia	rs62159763	2:88464365:C:T	0.168891	0.294765	1.02e-10	0.0455984	regulatory_region_variant	FOXI3	1	0.0362796	chr2:86938931-89938931
Hypodontia	rs12987767	2:88465255:T:G	0.170246	0.301739	2.97e-11	0.0453878	intergenic_variant	FOXI3	1	0.0956661	chr2:86938931-89938931
Hypodontia	rs59365124	2:88472060:C:T	0.169523	0.2959	8.31e-11	0.0455584	regulatory_region_variant	FOXI3	1	0.04077	chr2:86938931-89938931
Hypodontia	rs7569076	2:88473514:C:T	0.16889	0.295141	1e-10	0.0456393	regulatory_region_variant	FOXI3	1	0.0362566	chr2:86938931-89938931
Hypodontia	rs6713802	2:143170005:T:C	0.26894	0.249198	3.22e-10	0.0396316	intron_variant	ARHGAP15	1	0.0193901	chr2:141670113-144670113
Hypodontia	rs6756021	2:143170113:C:A	0.269454	0.255021	1.14e-10	0.0395523	intron_variant	ARHGAP15	1	0.052142	chr2:141670113-144670113
Hypodontia	rs6756152	2:143170183:C:T	0.267703	0.253264	1.63e-10	0.039615	intron_variant	ARHGAP15	1	0.0371103	chr2:141670113-144670113
Hypodontia	rs3738947	2:143171809:G:A	0.26798	0.253359	1.59e-10	0.0396107	intron_variant	ARHGAP15	1	0.037837	chr2:141670113-144670113
Hypodontia	rs10203011	2:143173041:A:G	0.269725	0.249466	2.9e-10	0.0395727	intron_variant	ARHGAP15	1	0.0213853	chr2:141670113-144670113
Hypodontia	rs354695	2:143173627:C:A	0.272742	-0.247095	4e-10	0.0395088	intron_variant	ARHGAP15	1	0.0159105	chr2:141670113-144670113
Hypodontia	rs354696	2:143173936:G:A	0.267837	-0.252794	1.75e-10	0.0396138	intron_variant	ARHGAP15	1	0.0345209	chr2:141670113-144670113
Hypodontia	rs354698	2:143174654:G:A	0.267835	-0.252786	1.76e-10	0.0396151	intron_variant	ARHGAP15	1	0.0344327	chr2:141670113-144670113
Hypodontia	rs354699	2:143174754:A:G	0.267824	-0.252818	1.75e-10	0.0396145	intron_variant	ARHGAP15	1	0.0346272	chr2:141670113-144670113
Hypodontia	rs12691668	2:143174862:T:A	0.26778	0.253004	1.69e-10	0.039614	intron_variant	ARHGAP15	1	0.0356652	chr2:141670113-144670113
Hypodontia	rs354700	2:143176029:G:T	0.267825	-0.252844	1.73e-10	0.0396105	intron_variant	ARHGAP15	1	0.0349083	chr2:141670113-144670113
Hypodontia	rs1869009	2:143176980:G:A	0.26778	0.253031	1.68e-10	0.03961	intron_variant	ARHGAP15	1	0.0359606	chr2:141670113-144670113
Hypodontia	rs67295076	2:143177465:AAAGTTTTGAC:A	0.267739	0.252946	1.71e-10	0.0396163	intron_variant	ARHGAP15	1	0.0352619	chr2:141670113-144670113
Hypodontia	rs354678	2:143179753:G:A	0.26777	-0.253051	1.68e-10	0.0396115	intron_variant	ARHGAP15	1	0.0360224	chr2:141670113-144670113
Hypodontia	rs354677	2:143179979:T:C	0.267771	-0.253051	1.68e-10	0.0396115	intron_variant	ARHGAP15	1	0.0360224	chr2:141670113-144670113
Hypodontia	rs191637	2:143180261:G:A	0.267591	-0.253091	1.69e-10	0.0396241	intron_variant	ARHGAP15	1	0.0358072	chr2:141670113-144670113
Hypodontia	rs4405691	2:143181252:T:C	0.267737	0.252881	1.68e-10	0.0395891	intron_variant	ARHGAP15	1	0.0358706	chr2:141670113-144670113
Hypodontia	rs1866602	2:143182509:T:C	0.267767	0.252628	1.7e-10	0.039558	intron_variant	ARHGAP15	1	0.0355679	chr2:141670113-144670113
Hypodontia	rs12691669	2:143182761:C:G	0.267757	0.252267	1.79e-10	0.0395485	intron_variant	ARHGAP15	1	0.0339355	chr2:141670113-144670113
Hypodontia	rs16858734	2:143182989:A:C	0.268115	0.254156	1.29e-10	0.039538	intron_variant	ARHGAP15	1	0.0461818	chr2:141670113-144670113
Hypodontia	rs13001653	2:143183030:G:C	0.26776	0.252071	1.83e-10	0.0395427	intron_variant	ARHGAP15	1	0.0331012	chr2:141670113-144670113
Hypodontia	rs6713092	2:143184384:G:A	0.267808	0.251543	2.02e-10	0.0395516	intron_variant	ARHGAP15	1	0.0302066	chr2:141670113-144670113
Hypodontia	rs12691670	2:143184658:G:A	0.267815	0.251441	2.05e-10	0.039552	intron_variant	ARHGAP15	1	0.0297173	chr2:141670113-144670113
Hypodontia	rs10201629	2:143207763:A:G	0.422093	0.234264	2.87e-10	0.0371507	intron_variant	ARHGAP15	1	0.0186514	chr2:141670113-144670113
Hypodontia	rs1869014	2:143211139:G:A	0.422479	0.235571	2.2e-10	0.0371183	intron_variant	ARHGAP15	1	0.0239355	chr2:141670113-144670113
Hypodontia	rs4662317	2:143226687:T:C	0.422069	0.232158	4.14e-10	0.0371522	intron_variant	ARHGAP15	1	0.0131948	chr2:141670113-144670113
Hypodontia	rs7421045	2:143228337:A:T	0.27483	0.248498	2.55e-10	0.0392952	intron_variant	ARHGAP15	1	0.0241072	chr2:141670113-144670113
Hypodontia	rs12691671	2:143228433:T:C	0.27483	0.248498	2.55e-10	0.0392952	intron_variant	ARHGAP15	1	0.0241072	chr2:141670113-144670113
Hypodontia	rs9630911	2:143257961:C:T	0.279298	0.251827	1.2e-10	0.0391103	intron_variant	ARHGAP15	1	0.0489233	chr2:141670113-144670113
Hypodontia	rs6751190	2:143269422:G:T	0.275138	0.248971	2.45e-10	0.0393308	intron_variant	ARHGAP15	1	0.0250761	chr2:141670113-144670113
Hypodontia	rs181006140	2:218829053:G:A	0.00422137	1.00691	5.58e-07	0.201168	intron_variant	PRKAG3	2	0.054731	chr2:217489595-220489595
Hypodontia	rs181351515	2:218843983:T:C	0.00528697	0.875597	3.65e-06	0.18909	downstream_gene_variant	PRKAG3	2	0.0093306	chr2:217489595-220489595
Hypodontia	rs141074983	2:218882384:C:T	0.00413926	1.04707	1.1e-07	0.197232	missense_variant	WNT10A	2	0.25335	chr2:217489595-220489595
Hypodontia	rs121908120	2:218890289:T:A	0.00630609	1.07281	1.3e-11	0.158497	missense_variant	WNT10A	1	0.483512	chr2:217489595-220489595
Hypodontia	rs146199923	2:218989595:G:T	0.00597271	1.12033	1.2e-11	0.165228	intron_variant	CRYBA2	1	0.515946	chr2:217489595-220489595
Hypodontia	rs181650510	2:219179849:C:G	0.00641045	0.783072	8.37e-06	0.175754	non_coding_transcript_exon_variant	RETREG2	2	0.00483759	chr2:217489595-220489595
Hypodontia	rs191460128	2:219201382:C:T	0.00645349	0.782744	6.82e-06	0.173976	intron_variant	ZFAND2B	2	0.00586284	chr2:217489595-220489595
Hypodontia	rs76311007	2:219205049:G:A	0.00652351	0.769709	8.84e-06	0.173209	intron_variant	ZFAND2B	2	0.0046131	chr2:217489595-220489595
Hypodontia	rs139759821	2:219207605:G:A	0.00645545	0.782075	6.56e-06	0.173511	non_coding_transcript_exon_variant	ZFAND2B	2	0.00607448	chr2:217489595-220489595
Hypodontia	rs539149625	2:219235807:CAGCAGG:C	0.00658135	0.773055	6.59e-06	0.171538	inframe_deletion	ANKZF1	2	0.00608468	chr2:217489595-220489595
Hypodontia	rs555007362	2:219266120:C:G	0.00644644	0.781692	6.56e-06	0.173427	intron_variant	TUBA4B	2	0.00607667	chr2:217489595-220489595
Hypodontia	rs75473965	2:219272695:G:A	0.00650375	0.77076	8.56e-06	0.173183	intron_variant	TUBA4A	2	0.00475018	chr2:217489595-220489595
Hypodontia	rs143983369	2:219279420:C:A	0.00648335	0.776304	7.46e-06	0.17328	5_prime_UTR_variant	DNAJB2	2	0.00537483	chr2:217489595-220489595
Hypodontia	rs140436764	2:219372137:T:C	0.00630433	0.802759	4.19e-06	0.174446	downstream_gene_variant	DNPEP	2	0.00919998	chr2:217489595-220489595
Hypodontia	rs993287603	2:219393278:CT:C	0.00444128	1.04522	6.26e-08	0.193161	intron_variant	DNPEP	2	0.436573	chr2:217489595-220489595
Hypodontia	rs181319755	2:219431085:C:T	0.00356985	1.10492	2.02e-07	0.212589	upstream_gene_variant	SPEG	2	0.144617	chr2:217489595-220489595
Hypodontia	rs57964323	3:182356290:CT:C	0.0906305	0.428579	3.07e-14	0.0564277	intergenic_variant	ATP11B	1	0.0854469	chr3:180907287-183907287
Hypodontia	rs16833068	3:182362293:C:A	0.090633	0.428574	3.08e-14	0.0564277	upstream_gene_variant	ATP11B	1	0.0853905	chr3:180907287-183907287
Hypodontia	rs72622600	3:182378207:C:T	0.090631	0.42883	3e-14	0.0564373	intergenic_variant	ATP11B	1	0.0874837	chr3:180907287-183907287
Hypodontia	rs2339665	3:182388299:T:C	0.0906428	0.429149	2.9e-14	0.0564459	intergenic_variant	ATP11B	1	0.0904698	chr3:180907287-183907287
Hypodontia	rs923341	3:182389433:T:C	0.0906427	0.429166	2.89e-14	0.0564462	regulatory_region_variant	ATP11B	1	0.0906462	chr3:180907287-183907287
Hypodontia	rs4859222	3:182407287:A:T	0.0910376	0.434873	1.04e-14	0.0562288	intergenic_variant	ATP11B	1	0.243065	chr3:180907287-183907287
Hypodontia	rs200215502	3:182427321:G:A	0.0912728	0.432174	1.74e-14	0.0563581	intergenic_variant	ATP11B	1	0.147914	chr3:180907287-183907287
Hypodontia	rs17289855	3:182433118:C:T	0.0912554	0.426664	4.22e-14	0.056482	intergenic_variant	ATP11B	1	0.0628769	chr3:180907287-183907287
Hypodontia	rs17217699	3:182435648:T:C	0.0920552	0.421818	7.32e-14	0.0563784	intergenic_variant	ATP11B	1	0.0369185	chr3:180907287-183907287
Hypodontia	rs17217706	3:182436043:A:G	0.092059	0.42185	7.37e-14	0.0563884	intergenic_variant	ATP11B	1	0.036713	chr3:180907287-183907287
Hypodontia	rs17038907	4:108358918:A:C	0.286754	-0.319437	1.48e-16	0.03868	intergenic_variant	LEF1	1	0.985823	chr4:106858918-109858918
Hypodontia	rs191191966	6:5212393:T:C	0.000507868	2.31186	1.36e-07	0.438691	intron_variant	LYRM4	1	0.158526	chr6:3823510-6823510
Hypodontia	rs531152356	6:5323510:T:G	0.000444494	2.39482	4.91e-08	0.439063	intron_variant	FARS2	1	0.411378	chr6:3823510-6823510
Hypodontia	rs192412540	6:5355549:G:A	0.000444726	2.39471	4.92e-08	0.439054	intron_variant	FARS2	1	0.41107	chr6:3823510-6823510
Hypodontia	rs3036914	8:16364171:T:TACAC	0.000238245	3.3177	2.93e-11	0.498893	intron_variant	MSR1	1	0.428987	chr8:14864171-19725732
Hypodontia	rs1210202533	8:17748655:C:G	0.000397716	2.87876	3.45e-11	0.434461	intron_variant	MTUS1	1	0.416974	chr8:14864171-19725732
Hypodontia	rs1179744687	8:18225732:T:C	0.000439045	2.7313	1.01e-10	0.422405	downstream_gene_variant	NAT1	1	0.153294	chr8:14864171-19725732
Hypodontia	rs57646239	13:22210207:A:T	0.130696	0.294017	8.92e-09	0.051133	intron_variant	FGF9	1	0.418981	chr13:20718835-23718835
Hypodontia	rs2320968	13:22218835:A:G	0.145841	0.284571	5.93e-09	0.0489069	intron_variant	FGF9	1	0.573151	chr13:20718835-23718835
Enamel hypoplasia	rs117645102	18:52010029:G:A	0.000813595	2.46905	2.48285e-08	0.44292	intergenic_variant	DCC	1	0.736566	chr18:50510029-53510029
Enamel hypoplasia	rs568175978	18:53130457:A:G	0.000971845	2.2717	1.04179e-07	0.427069	intron_variant	DCC	1	0.192282	chr18:50510029-53510030
Enamel hypoplasia	rs531384540	18:53487292:C:G	0.00175139	1.82201	8.88915e-07	0.370723	intron_variant	DCC	1	0.0260222	chr18:50510029-53510031
Anomalies in dental arch relations	rs149999594	10:35697922:C:T	0.0134662	-0.405783	7.61e-09	0.0702425	non_coding_transcript_exon_variant	FZD8	1	0.915269	chr10:34197922-37197922
Anomalies in dental arch relations	rs141120003	10:35850975:A:C	0.0182722	-0.30756	1.55e-07	0.0586262	intergenic_variant	FZD8	1	0.0557324	chr10:34197922-37197922
Anomalies in dental arch relations	rs1443684783	18:77083370:TC:T	0.000773818	1.10212	8.02e-09	0.191077	intron_variant	MBP	1	0.956752	chr18:75583370-78583370
Crowding of teeth	rs72627476	2:108834662:A:G	0.0547268	0.257221	1.78e-08	0.0456741	intron_variant	CCDC138	1	0.179966	chr2:107375328-110375328
Crowding of teeth	rs4676213	2:108866839:C:T	0.0547428	0.257128	1.8e-08	0.045667	intron_variant	CCDC138	1	0.178807	chr2:107375328-110375328
Crowding of teeth	rs201475998	2:108875328:AAAAAAAAAG:A	0.0550137	0.260285	1.25e-08	0.0457197	intron_variant	CCDC138	1	0.252705	chr2:107375328-110375328
Crowding of teeth	rs3827760	2:108897145:A:G	0.0547288	0.257347	1.74e-08	0.0456647	missense_variant	EDAR	1	0.183897	chr2:107375328-110375328
Crowding of teeth	rs922452	2:108927427:C:T	0.0528737	0.259494	1.78e-08	0.0460705	intron_variant	EDAR	1	0.17668	chr2:107375328-110375328
Crowding of teeth	rs929805940	3:2153482:T:C	0.000529467	1.87933	3e-08	0.339134	intron_variant	CNTN4	1	0.973709	chr3:653482-3653482
Embedded and impacted teeth	rs1182052384	3:138799892:T:C	0.00313526	0.581801	1.15e-08	0.101947	intron_variant	PIK3CB	1	0.991704	chr3:137299892-140299892
Molar incisor hypomineralisation (MIH)	rs386833873	19:35851608:CAG:C	0.00896991	1.10211	1.65e-15	0.138365	frameshift_variant	NPHS1	1	0.999947	chr19:34351608-40020056
Open bite	rs139374150	3:10913763:G:A	0.0106357	0.685055	4.93e-08	0.125613	intron_variant	SLC6A11	1	0.961818	chr3:9413763-12413763
Impacted maxillary canine	rs142509270	4:135178188:G:C	0.0109501	1.21092	1.03e-06	0.247874	intergenic_variant	PABPC4L	1	0.00670146	chr4:133951123-136951123
Impacted maxillary canine	rs551877968	4:135186645:AT:A	0.0106914	1.25003	5.3e-07	0.249259	regulatory_region_variant	PABPC4L	1	0.0124236	chr4:133951123-136951123
Impacted maxillary canine	rs150875952	4:135187759:ATC:A	0.0182083	1.03357	7.57e-07	0.208961	regulatory_region_variant	PABPC4L	1	0.00894002	chr4:133951123-136951123
Impacted maxillary canine	rs35271402	4:135189041:C:CGTGTGTGTGTGTGTGT	0.0172682	1.05848	7.61e-07	0.214046	intergenic_variant	PABPC4L	1	0.00889219	chr4:133951123-136951123
Impacted maxillary canine	rs9942191	4:135190508:G:T	0.0180797	1.03995	6.59e-07	0.209115	intergenic_variant	PABPC4L	1	0.0101614	chr4:133951123-136951123
Impacted maxillary canine	rs9942232	4:135190563:T:C	0.0180797	1.03995	6.59e-07	0.209115	intergenic_variant	PABPC4L	1	0.0101614	chr4:133951123-136951123
Impacted maxillary canine	rs72954170	4:135191492:A:G	0.0180799	1.04029	6.51e-07	0.209085	intergenic_variant	PABPC4L	1	0.0102756	chr4:133951123-136951123
Impacted maxillary canine	rs72954173	4:135191551:G:A	0.0180799	1.04029	6.51e-07	0.209085	intergenic_variant	PABPC4L	1	0.0102756	chr4:133951123-136951123
Impacted maxillary canine	rs72954175	4:135191609:A:T	0.0180799	1.04029	6.51e-07	0.209085	intergenic_variant	PABPC4L	1	0.0102756	chr4:133951123-136951123
Impacted maxillary canine	rs72954182	4:135193254:T:C	0.01808	1.04029	6.51e-07	0.209084	intergenic_variant	PABPC4L	1	0.0102768	chr4:133951123-136951123
Impacted maxillary canine	rs72954183	4:135193409:T:C	0.01808	1.04029	6.51e-07	0.209084	intergenic_variant	PABPC4L	1	0.0102768	chr4:133951123-136951123
Impacted maxillary canine	rs72954191	4:135197180:T:C	0.0180799	1.04023	6.52e-07	0.209079	intergenic_variant	PABPC4L	1	0.0102686	chr4:133951123-136951123
Impacted maxillary canine	rs72954192	4:135197593:A:G	0.0180797	1.04019	6.52e-07	0.209074	intergenic_variant	PABPC4L	1	0.010265	chr4:133951123-136951123
Impacted maxillary canine	rs72954194	4:135199239:G:A	0.0180803	1.04007	6.53e-07	0.209065	intergenic_variant	PABPC4L	1	0.0102474	chr4:133951123-136951123
Impacted maxillary canine	rs78126295	4:135199832:T:G	0.0180815	1.03881	6.63e-07	0.208938	intergenic_variant	PABPC4L	1	0.0101012	chr4:133951123-136951123
Impacted maxillary canine	rs79930044	4:135200794:G:C	0.0106886	1.24984	5.31e-07	0.249229	intergenic_variant	PABPC4L	1	0.0124141	chr4:133951123-136951123
Impacted maxillary canine	rs113192793	4:135201041:G:A	0.0180805	1.03999	6.54e-07	0.209058	intergenic_variant	PABPC4L	1	0.0102368	chr4:133951123-136951123
Impacted maxillary canine	rs150673419	4:135201469:TA:T	0.0180805	1.03999	6.54e-07	0.209058	intergenic_variant	PABPC4L	1	0.0102368	chr4:133951123-136951123
Impacted maxillary canine	rs72956008	4:135203029:A:T	0.018195	1.05781	3.54e-07	0.207727	intergenic_variant	PABPC4L	1	0.0180858	chr4:133951123-136951123
Impacted maxillary canine	rs114818102	4:135206772:G:A	0.0180796	1.03947	6.58e-07	0.209004	intergenic_variant	PABPC4L	1	0.0101781	chr4:133951123-136951123
Impacted maxillary canine	rs72956018	4:135207753:C:T	0.0180796	1.03947	6.58e-07	0.209004	intergenic_variant	PABPC4L	1	0.0101781	chr4:133951123-136951123
Impacted maxillary canine	rs150406087	4:135208508:CCTTTT:C	0.0180796	1.03947	6.58e-07	0.209004	intergenic_variant	PABPC4L	1	0.0101781	chr4:133951123-136951123
Impacted maxillary canine	rs72956022	4:135208789:G:T	0.0180796	1.03947	6.58e-07	0.209004	intergenic_variant	PABPC4L	1	0.0101781	chr4:133951123-136951123
Impacted maxillary canine	rs72956085	4:135210637:A:G	0.0180796	1.03947	6.58e-07	0.209004	regulatory_region_variant	PABPC4L	1	0.0101781	chr4:133951123-136951123
Impacted maxillary canine	rs111639408	4:135210994:C:T	0.0180796	1.03947	6.58e-07	0.209004	intergenic_variant	PABPC4L	1	0.0101781	chr4:133951123-136951123
Impacted maxillary canine	rs72956091	4:135212754:C:T	0.018081	1.03942	6.58e-07	0.209001	intergenic_variant	PABPC4L	1	0.0101699	chr4:133951123-136951123
Impacted maxillary canine	rs111373772	4:135213423:C:A	0.0180796	1.03947	6.58e-07	0.209004	intergenic_variant	PABPC4L	1	0.0101781	chr4:133951123-136951123
Impacted maxillary canine	rs72958108	4:135216612:A:C	0.0180796	1.03947	6.58e-07	0.209004	intergenic_variant	PABPC4L	1	0.0101781	chr4:133951123-136951123
Impacted maxillary canine	rs11933032	4:135219144:C:G	0.0180798	1.03947	6.58e-07	0.209004	intergenic_variant	PABPC4L	1	0.0101781	chr4:133951123-136951123
Impacted maxillary canine	rs72958124	4:135221660:C:T	0.0180798	1.03947	6.58e-07	0.209004	intergenic_variant	PABPC4L	1	0.0101781	chr4:133951123-136951123
Impacted maxillary canine	rs72958129	4:135225974:T:G	0.0180798	1.03947	6.58e-07	0.209004	intergenic_variant	PABPC4L	1	0.0101781	chr4:133951123-136951123
Impacted maxillary canine	rs72958141	4:135230224:T:C	0.0180799	1.03947	6.58e-07	0.209004	intergenic_variant	PABPC4L	1	0.0101781	chr4:133951123-136951123
Impacted maxillary canine	rs72958147	4:135232418:G:A	0.0180798	1.03947	6.58e-07	0.209004	intergenic_variant	PABPC4L	1	0.0101781	chr4:133951123-136951123
Impacted maxillary canine	rs72958149	4:135232440:G:C	0.0180798	1.03947	6.58e-07	0.209004	intergenic_variant	PABPC4L	1	0.0101781	chr4:133951123-136951123
Impacted maxillary canine	rs72958156	4:135236256:T:C	0.0180807	1.03826	6.67e-07	0.208879	intergenic_variant	PABPC4L	1	0.010042	chr4:133951123-136951123
Impacted maxillary canine	rs72958158	4:135237524:G:T	0.0180797	1.03949	6.58e-07	0.209004	intergenic_variant	PABPC4L	1	0.0101828	chr4:133951123-136951123
Impacted maxillary canine	rs10025203	4:135237940:G:A	0.0180799	1.03948	6.58e-07	0.209004	intergenic_variant	PABPC4L	1	0.0101804	chr4:133951123-136951123
Impacted maxillary canine	rs72958160	4:135238118:T:A	0.0180799	1.03948	6.58e-07	0.209004	intergenic_variant	PABPC4L	1	0.0101804	chr4:133951123-136951123
Impacted maxillary canine	rs59597815	4:135239367:T:A	0.0180804	1.03947	6.58e-07	0.209004	intergenic_variant	PABPC4L	1	0.0101781	chr4:133951123-136951123
Impacted maxillary canine	rs60510973	4:135239430:T:G	0.0180804	1.03947	6.58e-07	0.209004	intergenic_variant	PABPC4L	1	0.0101781	chr4:133951123-136951123
Impacted maxillary canine	rs57353180	4:135239529:T:C	0.0180805	1.03947	6.58e-07	0.209004	intergenic_variant	PABPC4L	1	0.0101781	chr4:133951123-136951123
Impacted maxillary canine	rs58661956	4:135239647:T:A	0.0180805	1.03946	6.58e-07	0.209004	intergenic_variant	PABPC4L	1	0.0101758	chr4:133951123-136951123
Impacted maxillary canine	rs57270570	4:135239648:C:T	0.0180805	1.03946	6.58e-07	0.209004	intergenic_variant	PABPC4L	1	0.0101758	chr4:133951123-136951123
Impacted maxillary canine	rs56900015	4:135239719:C:T	0.0180806	1.03946	6.58e-07	0.209004	intergenic_variant	PABPC4L	1	0.0101758	chr4:133951123-136951123
Impacted maxillary canine	rs56977957	4:135239720:T:A	0.0180806	1.03946	6.58e-07	0.209004	intergenic_variant	PABPC4L	1	0.0101758	chr4:133951123-136951123
Impacted maxillary canine	rs10009527	4:135240578:A:G	0.0180807	1.03945	6.58e-07	0.209003	intergenic_variant	PABPC4L	1	0.0101746	chr4:133951123-136951123
Impacted maxillary canine	rs72958167	4:135240738:A:T	0.0180806	1.03946	6.58e-07	0.209003	intergenic_variant	PABPC4L	1	0.0101769	chr4:133951123-136951123
Impacted maxillary canine	rs72958172	4:135244189:A:G	0.0181046	1.0384	6.73e-07	0.208976	regulatory_region_variant	PABPC4L	1	0.00996383	chr4:133951123-136951123
Impacted maxillary canine	rs150409430	4:135244458:T:TAAC	0.0181047	1.0384	6.73e-07	0.208976	regulatory_region_variant	PABPC4L	1	0.00996383	chr4:133951123-136951123
Impacted maxillary canine	rs201235007	4:135246195:CATAAGTTATACATACTTA:C	0.0180778	1.04064	6.53e-07	0.209178	intergenic_variant	PABPC4L	1	0.0102492	chr4:133951123-136951123
Impacted maxillary canine	rs557494928	4:135246296:T:C	0.0181052	1.03838	6.73e-07	0.208975	intergenic_variant	PABPC4L	1	0.0099604	chr4:133951123-136951123
Impacted maxillary canine	rs754120801	4:135246299:CT:C	0.0181463	1.03689	6.96e-07	0.208946	intergenic_variant	PABPC4L	1	0.00965889	chr4:133951123-136951123
Impacted maxillary canine	rs72958175	4:135247203:G:A	0.0181056	1.03836	6.74e-07	0.208974	intergenic_variant	PABPC4L	1	0.00995698	chr4:133951123-136951123
Impacted maxillary canine	rs72958176	4:135247495:G:A	0.0181056	1.03836	6.74e-07	0.208974	intergenic_variant	PABPC4L	1	0.00995698	chr4:133951123-136951123
Impacted maxillary canine	rs72958177	4:135247574:G:A	0.0181057	1.03836	6.74e-07	0.208974	intergenic_variant	PABPC4L	1	0.00995698	chr4:133951123-136951123
Impacted maxillary canine	rs145248758	4:135248073:C:CTTATCT	0.0181058	1.03836	6.74e-07	0.208974	intergenic_variant	PABPC4L	1	0.00995698	chr4:133951123-136951123
Impacted maxillary canine	rs9995551	4:135248299:G:A	0.0181059	1.03836	6.74e-07	0.208974	intergenic_variant	PABPC4L	1	0.00995698	chr4:133951123-136951123
Impacted maxillary canine	rs72958185	4:135248464:T:G	0.0181059	1.03836	6.74e-07	0.208974	intergenic_variant	PABPC4L	1	0.00995698	chr4:133951123-136951123
Impacted maxillary canine	rs72958189	4:135250125:C:T	0.0181067	1.03833	6.74e-07	0.208973	regulatory_region_variant	PABPC4L	1	0.00995129	chr4:133951123-136951123
Impacted maxillary canine	rs72958190	4:135250290:T:C	0.0181077	1.0371	6.84e-07	0.208848	regulatory_region_variant	PABPC4L	1	0.00981375	chr4:133951123-136951123
Impacted maxillary canine	rs113395155	4:135251313:G:T	0.0181069	1.03832	6.74e-07	0.208972	intergenic_variant	PABPC4L	1	0.00995015	chr4:133951123-136951123
Impacted maxillary canine	rs72958195	4:135251589:C:G	0.018107	1.03831	6.74e-07	0.208972	intergenic_variant	PABPC4L	1	0.00994787	chr4:133951123-136951123
Impacted maxillary canine	rs111668110	4:135251797:A:G	0.0181071	1.03831	6.74e-07	0.208972	intergenic_variant	PABPC4L	1	0.00994787	chr4:133951123-136951123
Impacted maxillary canine	rs72958196	4:135252153:T:A	0.0181072	1.03831	6.74e-07	0.208972	intergenic_variant	PABPC4L	1	0.00994787	chr4:133951123-136951123
Impacted maxillary canine	rs57001561	4:135257659:AC:A	0.0181887	1.03518	7.18e-07	0.208861	intergenic_variant	PABPC4L	1	0.0093791	chr4:133951123-136951123
Impacted maxillary canine	rs72960111	4:135265572:A:C	0.0181116	1.03811	6.77e-07	0.20896	intergenic_variant	PABPC4L	1	0.00991602	chr4:133951123-136951123
Impacted maxillary canine	rs116178456	4:135337096:A:T	0.0178573	1.05483	4.58e-07	0.20916	intergenic_variant	PABPC4L	1	0.0142368	chr4:133951123-136951123
Impacted maxillary canine	rs74867240	4:135344077:G:C	0.017834	1.05712	4.32e-07	0.209151	intergenic_variant	PABPC4L	1	0.0150294	chr4:133951123-136951123
Impacted maxillary canine	rs189229384	4:135451123:A:T	0.0105365	1.34441	3.09e-08	0.24283	intergenic_variant	PABPC4L	1	0.17473	chr4:133951123-136951123
Impacted maxillary canine	rs182067740	4:135494246:C:T	0.00975295	1.28928	4.97e-07	0.256438	intergenic_variant	PABPC4L	1	0.0132065	chr4:133951123-136951123
Impacted maxillary canine	rs80301916	4:135818844:G:T	0.0109709	1.28331	1.6e-07	0.24488	intergenic_variant	PABPC4L	1	0.0377587	chr4:133951123-136951123
Impacted maxillary canine	rs78902205	4:135858006:G:A	0.0113769	1.24694	2.21e-07	0.240693	intergenic_variant	PABPC4L	1	0.0279681	chr4:133951123-136951123
Cleft and caries	rs41268753	1:24342967:C:T	0.049262	0.764936	5.21e-09	0.130973	missense_variant	GRHL3	1	0.0749062	chr1:23018411-26018411
Cleft and caries	rs113965554	1:24394806:G:A	0.0496875	0.77255	2.93e-09	0.130157	intron_variant	STPG1	1	0.129711	chr1:23018411-26018411
Cleft and caries	rs112392969	1:24490363:C:A	0.0537054	0.739588	5.52e-09	0.126847	intergenic_variant	RCAN3	1	0.0723297	chr1:23018411-26018411
Cleft and caries	rs111718052	1:24498251:T:A	0.0533878	0.733641	8.44e-09	0.127381	upstream_gene_variant	RCAN3	1	0.048417	chr1:23018411-26018411
Cleft and caries	rs112935205	1:24518411:C:G	0.0535729	0.760143	1.52e-09	0.125805	intron_variant	RCAN3	1	0.246673	chr1:23018411-26018411
Cleft and caries	rs112119900	1:24633353:G:A	0.0665661	0.69037	3.27e-09	0.11667	intron_variant	SRRM1	1	0.11234	chr1:23018411-26018411
Cleft and caries	rs76345483	1:24697549:T:G	0.0671047	0.684156	4.27e-09	0.116485	intergenic_variant	SRRM1	1	0.0871332	chr1:23018411-26018411
Cleft and caries	rs76072819	1:24720196:G:C	0.0775093	0.637606	1.21e-08	0.111902	downstream_gene_variant	CLIC4	1	0.0317259	chr1:23018411-26018411
Cleft and caries	rs111432293	1:24729924:C:T	0.0739933	0.672892	2.32e-09	0.112641	intergenic_variant	CLIC4	1	0.153178	chr1:23018411-26018411
Cleft and caries	rs185229101	1:207254971:A:G	0.012609	1.17571	2.02e-08	0.209552	intron_variant	CD55	1	0.509351	chr1:206731953-207777988
Cleft and caries	rs183253880	1:207341550:A:T	0.012675	1.17313	2.22e-08	0.209707	intron_variant	CD55	1	0.465892	chr1:206731953-207777988
Cleft and caries	rs556188853	1:209748169:G:A	0.0125445	1.81668	1.7e-28	0.164063	downstream_gene_variant	TRAF3IP3	1	0.284574	chr1:207828636-213378864
Cleft and caries	rs570516915	1:209816078:T:G	0.0124233	1.82538	7.06e-29	0.163692	regulatory_region_variant	NA	1	0.640181	chr1:207828636-213378864
Cleft and caries	rs180903715	1:209869113:G:C	0.0147907	1.73205	8.69e-28	0.15853	intergenic_variant	UTP25	1	0.0400521	chr1:207828636-213378864
Stomatitis	rs79261165	4:96263140:G:A	0.00862502	0.423531	4.58e-08	0.0774735	intergenic_variant	PDHA2	1	0.322194	chr4:94783898-97783898
Stomatitis	rs201138667	4:96283898:TA:T	0.00863885	0.423815	4.46e-08	0.077456	intergenic_variant	PDHA2	1	0.330648	chr4:94783898-97783898
Stomatitis	rs77007305	4:96348035:T:C	0.00862299	0.423626	4.55e-08	0.0774746	intron_variant	PDHA2	1	0.324155	chr4:94783898-97783898
Tooth wear	rs181492214	3:75993940:C:T	0.00747513	0.225577	4.29e-08	0.0411767	intron_variant	ROBO2	1	0.444198	chr3:74517712-77517712
Tooth wear	rs188833787	3:76017712:A:T	0.00760717	0.223913	4.03e-08	0.0407891	intron_variant	ROBO2	1	0.470897	chr3:74517712-77517712
Tooth wear	rs181668899	3:76179559:G:A	0.0078028	0.197694	1.12e-06	0.0406044	intron_variant	ROBO2	1	0.0215704	chr3:74517712-77517712
Tooth wear	rs182750182	3:76318015:A:G	0.00786707	0.196949	1.03e-06	0.0403141	intron_variant	ROBO2	1	0.0233167	chr3:74517712-77517712
Tooth wear	rs42132	7:73395288:C:T	0.189045	-0.0540727	2.75e-08	0.00973096	intergenic_variant	FKBP6	1	0.0185282	chr7:71908518-74908518
Tooth wear	rs42131	7:73397257:A:T	0.194817	-0.0564204	4.22e-09	0.00960278	regulatory_region_variant	FZD9	1	0.108687	chr7:71908518-74908518
Tooth wear	rs42130	7:73402457:T:A	0.187796	-0.058529	2.02e-09	0.00976058	downstream_gene_variant	FZD9	1	0.214083	chr7:71908518-74908518
Tooth wear	rs42129	7:73408518:C:A	0.176078	-0.0611212	9.15e-10	0.00998125	upstream_gene_variant	FZD9	1	0.458997	chr7:71908518-74908518
Tooth wear	rs42238	7:73416216:C:T	0.208432	-0.0515495	3.62e-08	0.00935804	intergenic_variant	FZD9	1	0.0138696	chr7:71908518-74908518
Tooth wear	rs42122	7:73427493:G:A	0.160063	-0.0611429	3.06e-09	0.0103136	intergenic_variant	FZD9	1	0.145981	chr7:71908518-74908518
Tooth wear	rs2082408750	11:3793064:T:C	0.000549813	0.795004	7.23e-08	0.147624	intron_variant	NUP98	1	0.287673	chr11:2489373-5489373
Tooth wear	rs532161042	11:3797344:G:A	0.000611308	0.761667	8.22e-08	0.142045	intron_variant	NUP98	1	0.257284	chr11:2489373-5489373
Tooth wear	rs2093587330	11:3989373:A:G	0.000531802	0.816852	4.63e-08	0.149469	non_coding_transcript_exon_variant	STIM1	1	0.439087	chr11:2489373-5489373
Attrition	rs42132	7:73395288:C:T	0.189045	-0.0658991	8.59e-08	0.0123078	intergenic_variant	FKBP6	1	0.049746	chr7:71897257-74897257
Attrition	rs42131	7:73397257:A:T	0.194817	-0.070215	7.5e-09	0.0121495	regulatory_region_variant	FZD9	1	0.491331	chr7:71897257-74897257
Attrition	rs42130	7:73402457:T:A	0.187796	-0.0641045	2.01e-07	0.012332	downstream_gene_variant	FZD9	1	0.0224208	chr7:71897257-74897257
Attrition	rs42129	7:73408518:C:A	0.176078	-0.0718321	1.27e-08	0.0126253	upstream_gene_variant	FZD9	1	0.298604	chr7:71897257-74897257
Attrition	rs42128	7:73409331:A:C	0.197949	-0.0622492	2.43e-07	0.0120569	intergenic_variant	FZD9	1	0.0187858	chr7:71897257-74897257
Attrition	rs42238	7:73416216:C:T	0.208432	-0.0624802	1.3e-07	0.0118355	intergenic_variant	FZD9	1	0.0337802	chr7:71897257-74897257
Attrition	rs42123	7:73425622:T:G	0.19361	-0.0575517	1.93e-06	0.0120902	intergenic_variant	FZD9	1	0.00271458	chr7:71897257-74897257
Attrition	rs42122	7:73427493:G:A	0.160063	-0.0651184	5.83e-07	0.0130322	intergenic_variant	FZD9	1	0.00829545	chr7:71897257-74897257
Attrition	rs200392099	7:73432411:C:CTTT	0.127088	-0.0692764	1.35e-06	0.0143378	upstream_gene_variant	FZD9	1	0.00378395	chr7:71897257-74897257
Attrition	rs782289776	7:73432414:C:G	0.127165	-0.0693342	1.31e-06	0.0143306	upstream_gene_variant	FZD9	1	0.00390012	chr7:71897257-74897257
Attrition	rs1554562808	7:73432415:T:TA	0.127281	-0.0696395	1.15e-06	0.0143191	upstream_gene_variant	FZD9	1	0.0043902	chr7:71897257-74897257
Attrition	rs2240466	7:73441939:G:A	0.125887	-0.0676023	2.58e-06	0.0143793	3_prime_UTR_variant	BAZ1B	1	0.00207344	chr7:71897257-74897257
Attrition	rs714052	7:73450539:A:G	0.125893	-0.0673902	2.77e-06	0.0143786	intron_variant	BAZ1B	1	0.00194103	chr7:71897257-74897257
Attrition	rs60982449	7:73459090:A:G	0.125874	-0.0671273	3.04e-06	0.0143791	intron_variant	BAZ1B	1	0.00178548	chr7:71897257-74897257
Attrition	rs35695283	7:73479073:A:G	0.125891	-0.0671571	3e-06	0.0143779	intron_variant	BAZ1B	1	0.00180547	chr7:71897257-74897257
Attrition	rs75229905	7:73481616:T:C	0.125881	-0.0673128	2.85e-06	0.014379	intron_variant	BAZ1B	1	0.0018931	chr7:71897257-74897257
Attrition	rs7797566	7:73482065:A:C	0.125889	-0.0672231	2.93e-06	0.0143771	intron_variant	BAZ1B	1	0.00184552	chr7:71897257-74897257
Attrition	rs13244268	7:73497513:T:C	0.12588	-0.0673397	2.83e-06	0.0143792	intron_variant	BAZ1B	1	0.00190866	chr7:71897257-74897257
Caries	rs147493285	4:57452047:A:G	0.00401374	-0.181674	5.71e-08	0.0334712	intron_variant	IGFBP7	1	0.177749	chr4:56017796-59017796
Caries	rs183420035	4:57517796:A:G	0.0040876	-0.186474	1.92e-08	0.0331881	intergenic_variant	IGFBP7	1	0.495554	chr4:56017796-59017796
Caries	rs1372092	4:57572478:A:G	0.00405535	-0.181918	4.39e-08	0.0332313	intergenic_variant	IGFBP7	1	0.227268	chr4:56017796-59017796
Caries	rs17182337	4:57680466:A:G	0.00399849	-0.172512	2.47e-07	0.033433	intergenic_variant	IGFBP7	1	0.0446778	chr4:56017796-59017796
Caries	rs140816200	4:57706548:C:T	0.003999	-0.172548	2.46e-07	0.0334332	intergenic_variant	IGFBP7	1	0.0449127	chr4:56017796-59017796
Caries	rs985720753	16:22957580:A:G	0.000202494	0.856142	1.09e-08	0.149792	intergenic_variant	HS3ST2	1	0.391351	chr16:21569106-24569106
Caries	rs200486134	16:23069106:C:G	0.000196479	0.863672	7.35e-09	0.149356	missense_variant	USP31	1	0.568876	chr16:21569106-24569106
Caries	rs187591243	17:38913563:G:A	0.00713266	0.141077	7.92e-09	0.0244494	intron_variant	LASP1	1	0.359399	chr17:37413563-40413563
Caries	rs556774550	17:38956342:C:G	0.00720268	0.138177	1.46e-08	0.0243887	intron_variant	FBXO47	1	0.20172	chr17:37413563-40413563
Caries	rs184065113	17:39031233:G:A	0.00735842	0.137402	1.37e-08	0.0242041	non_coding_transcript_exon_variant	PLXDC1	1	0.214131	chr17:37413563-40413563
Caries	rs184451974	17:39065932:A:G	0.00741273	0.136375	1.43e-08	0.0240513	3_prime_UTR_variant	PLXDC1	1	0.206389	chr17:37413563-40413563
Caries	rs136366	22:30730602:A:G	0.0573756	0.0508846	1.2e-08	0.00892748	intron_variant	OSBP2	1	0.0484518	chr22:29270972-32270972
Caries	rs136357	22:30737039:G:A	0.0573002	0.0508278	1.26e-08	0.00893053	intron_variant	OSBP2	1	0.04629	chr22:29270972-32270972
Caries	rs136353	22:30739511:G:GTC	0.0573005	0.0508283	1.26e-08	0.00893047	intron_variant	OSBP2	1	0.046314	chr22:29270972-32270972
Caries	rs136352	22:30740136:C:T	0.0573005	0.0508283	1.26e-08	0.00893047	intron_variant	OSBP2	1	0.046314	chr22:29270972-32270972
Caries	rs77664646	22:30742268:T:C	0.0573307	0.0506299	1.42e-08	0.00892865	intron_variant	OSBP2	1	0.0412481	chr22:29270972-32270972
Caries	rs136350	22:30747123:C:G	0.0572887	0.050822	1.27e-08	0.00893131	intron_variant	OSBP2	1	0.0459982	chr22:29270972-32270972
Caries	rs136349	22:30748587:G:A	0.0573488	0.0508051	1.25e-08	0.00892549	intron_variant	OSBP2	1	0.0464591	chr22:29270972-32270972
Caries	rs136347	22:30750857:G:A	0.0575167	0.051072	9.99e-09	0.00891161	intron_variant	OSBP2	1	0.0575757	chr22:29270972-32270972
Caries	rs136341	22:30759745:A:AC	0.0576176	0.0506223	1.3e-08	0.00890356	intron_variant	OSBP2	1	0.0448219	chr22:29270972-32270972
Caries	rs136336	22:30764947:C:T	0.0575196	0.051013	1.03e-08	0.00890986	intron_variant	OSBP2	1	0.0558479	chr22:29270972-32270972
Caries	rs136335	22:30766192:G:T	0.0575347	0.0508044	1.18e-08	0.00890925	intron_variant	OSBP2	1	0.0491692	chr22:29270972-32270972
Caries	rs695843	22:30767545:C:CTT	0.0577815	0.0494547	2.78e-08	0.00890355	intron_variant	OSBP2	1	0.02194	chr22:29270972-32270972
Caries	rs136331	22:30769859:A:G	0.0576256	0.0505149	1.38e-08	0.0088991	intron_variant	OSBP2	1	0.0426066	chr22:29270972-32270972
Caries	rs136327	22:30770385:C:T	0.0576158	0.0509647	1.05e-08	0.00890666	intron_variant	OSBP2	1	0.054823	chr22:29270972-32270972
Caries	rs136326	22:30770972:G:A	0.0577147	0.0509796	9.91e-09	0.00889353	intron_variant	OSBP2	1	0.0577999	chr22:29270972-32270972
Caries	rs136322	22:30772879:G:A	0.057783	0.0507611	1.12e-08	0.00888807	intron_variant	OSBP2	1	0.05144	chr22:29270972-32270972
Caries	rs5997763	22:30775795:G:A	0.0577831	0.0507611	1.12e-08	0.00888814	intron_variant	OSBP2	1	0.0514271	chr22:29270972-32270972
Caries	rs136314	22:30776482:G:A	0.0577831	0.0507614	1.12e-08	0.00888817	intron_variant	OSBP2	1	0.0514312	chr22:29270972-32270972
Caries	rs73154645	22:30776492:T:C	0.0575971	0.0507345	1.2e-08	0.00890067	intron_variant	OSBP2	1	0.0485389	chr22:29270972-32270972
Caries	rs73154653	22:30795885:A:T	0.0588667	0.0504703	9.97e-09	0.00880605	intron_variant	OSBP2	1	0.0576375	chr22:29270972-32270972
Erosion	rs1375967285	8:6867872:C:T	0.0015	0.822314	9.91e-08	0.154325	intron_variant	DEFB1	1	0.17027	chr8:5622803-8622803
Erosion	rs2977784	8:6871764:C:G	0.00149581	0.825194	8.97e-08	0.154344	intron_variant	DEFB1	1	0.186804	chr8:5622803-8622803
Erosion	rs556800751	8:6875894:A:G	0.00151977	0.820691	1.27e-07	0.155343	intron_variant	DEFB1	1	0.134995	chr8:5622803-8622803
Erosion	rs138110643	8:6877823:C:T	0.00151951	0.820793	1.27e-07	0.155347	missense_variant	DEFB1	1	0.135354	chr8:5622803-8622803
Erosion	rs904690119	8:7122803:G:A	0.00149037	0.850297	5e-08	0.155978	intron_variant	DEFA5	1	0.322603	chr8:5622803-8622803
Erosion	rs980892462	16:26071309:G:A	0.000144942	1.93025	3.2e-08	0.349036	intron_variant	HS3ST4	1	0.499879	chr16:24571309-27571309
Erosion	rs1039483485	16:26115245:G:A	0.000144417	1.92911	3.31e-08	0.34921	intron_variant	HS3ST4	1	0.484102	chr16:24571309-27571309
Gingival hyperplasia	rs386833873	19:35851608:CAG:C	0.00896991	1.08287	4.84e-13	0.149779	frameshift_variant	NPHS1	1	0.999986	chr19:34351608-37351608
Gingival hyperplasia	rs452542	23:31057854:G:A	0.169296	0.212104	3.61e-07	0.041684	intergenic_variant	FTHL17	1	0.00424914	chr23:29560227-32560227
Gingival hyperplasia	rs396303	23:31060227:A:G	0.1138	0.274224	6.48e-09	0.0472484	intergenic_variant	FTHL17	1	0.183518	chr23:29560227-32560227
Gingival hyperplasia	rs426247	23:31060417:C:T	0.112993	0.270701	1.14e-08	0.0474271	intergenic_variant	FTHL17	1	0.107502	chr23:29560227-32560227
Gingival hyperplasia	rs440324	23:31064610:C:A	0.115611	0.256453	5.46e-08	0.047179	intergenic_variant	FTHL17	1	0.0248557	chr23:29560227-32560227
Gingival hyperplasia	rs403737	23:31066107:T:C	0.115913	0.252722	8.66e-08	0.0472138	intergenic_variant	FTHL17	1	0.0161234	chr23:29560227-32560227
Gingival hyperplasia	rs397533	23:31066261:A:C	0.115474	0.253197	8.45e-08	0.0472631	downstream_gene_variant	FTHL17	1	0.0165005	chr23:29560227-32560227
Gingival hyperplasia	rs397838	23:31066374:A:G	0.115479	0.256955	5.14e-08	0.0471788	downstream_gene_variant	FTHL17	1	0.0262892	chr23:29560227-32560227
Gingival hyperplasia	rs58497351	23:31066712:TAC:T	0.111187	0.259923	5.92e-08	0.0479464	downstream_gene_variant	FTHL17	1	0.0230197	chr23:29560227-32560227
Gingival hyperplasia	rs28439976	23:31066756:C:T	0.112129	0.264298	3.06e-08	0.0477266	downstream_gene_variant	FTHL17	1	0.0426888	chr23:29560227-32560227
Gingival hyperplasia	rs808174	23:31066858:T:C	0.0946283	0.267021	1.91e-07	0.0512733	downstream_gene_variant	FTHL17	1	0.00769691	chr23:29560227-32560227
Gingival hyperplasia	rs438870	23:31071813:C:T	0.138761	0.231373	1.83e-07	0.0443602	synonymous_variant	FTHL17	1	0.00801258	chr23:29560227-32560227
Gingival hyperplasia	rs412823	23:31072328:C:G	0.141523	0.229979	1.83e-07	0.0440949	upstream_gene_variant	FTHL17	1	0.0080032	chr23:29560227-32560227
Gingival hyperplasia	rs432258	23:31077266:A:C	0.137559	0.240078	6.4e-08	0.0444	intergenic_variant	FTHL17	1	0.021399	chr23:29560227-32560227
Gingival hyperplasia	rs1795742	23:31077269:A:C	0.0816157	0.283669	1.6e-07	0.0541236	intergenic_variant	FTHL17	1	0.00910768	chr23:29560227-32560227
Gingival hyperplasia	rs1091151	23:31079529:G:T	0.137702	0.232262	1.8e-07	0.0445043	intergenic_variant	FTHL17	1	0.00813829	chr23:29560227-32560227
Gingival hyperplasia	rs1091152	23:31079543:T:G	0.142108	0.232062	1.24e-07	0.0438944	intergenic_variant	FTHL17	1	0.0114908	chr23:29560227-32560227
Gingival hyperplasia	rs1091153	23:31081334:G:T	0.138541	0.234617	1.21e-07	0.0443368	intergenic_variant	FTHL17	1	0.0117807	chr23:29560227-32560227
Gingival hyperplasia	rs777852103	23:31081683:G:C	0.138456	0.235009	1.16e-07	0.0443451	intergenic_variant	FTHL17	1	0.0122635	chr23:29560227-32560227
Gingival hyperplasia	rs746986179	23:31081687:A:C	0.138545	0.234559	1.22e-07	0.0443373	intergenic_variant	FTHL17	1	0.0116986	chr23:29560227-32560227
Gingival hyperplasia	rs757278285	23:31081688:G:A	0.138437	0.235172	1.13e-07	0.0443413	intergenic_variant	FTHL17	1	0.0125258	chr23:29560227-32560227
Gingival hyperplasia	rs781090446	23:31081691:G:T	0.138437	0.235172	1.13e-07	0.0443413	intergenic_variant	FTHL17	1	0.0125258	chr23:29560227-32560227
Gingival hyperplasia	rs1091154	23:31081765:T:G	0.138143	0.236536	9.59e-08	0.044342	intergenic_variant	FTHL17	1	0.0146651	chr23:29560227-32560227
Gingival hyperplasia	rs437929	23:31082982:T:C	0.141933	0.232647	1.16e-07	0.0439041	intergenic_variant	FTHL17	1	0.012228	chr23:29560227-32560227
Gingival hyperplasia	rs392170	23:31083464:C:T	0.137441	0.236817	9.8e-08	0.0444278	intergenic_variant	FTHL17	1	0.0143676	chr23:29560227-32560227
Gingival hyperplasia	rs34306290	23:31084925:C:T	0.142687	0.228344	1.96e-07	0.0438863	intergenic_variant	DMD	1	0.00751644	chr23:29560227-32560227
Gingival hyperplasia	rs35372228	23:31084927:T:TG	0.142687	0.228344	1.96e-07	0.0438863	intergenic_variant	DMD	1	0.00751644	chr23:29560227-32560227
Gingival hyperplasia	rs431207	23:31084988:A:T	0.142687	0.228344	1.96e-07	0.0438863	intergenic_variant	DMD	1	0.00751644	chr23:29560227-32560227
Gingival hyperplasia	rs376615	23:31087403:C:T	0.142167	0.230991	1.43e-07	0.0439048	intergenic_variant	DMD	1	0.0100829	chr23:29560227-32560227
Gingival hyperplasia	rs1266566	23:31087705:G:A	0.138001	0.237289	8.78e-08	0.0443497	intergenic_variant	DMD	1	0.0159323	chr23:29560227-32560227
Gingival hyperplasia	rs436316	23:31088582:T:A	0.137668	0.238907	7.15e-08	0.0443452	intergenic_variant	DMD	1	0.019307	chr23:29560227-32560227
Gingival hyperplasia	rs1266568	23:31088727:T:C	0.137533	0.236367	1.03e-07	0.0444202	intergenic_variant	DMD	1	0.0137019	chr23:29560227-32560227
Gingival hyperplasia	rs526451	23:31089115:C:T	0.137812	0.238163	7.78e-08	0.0443331	intergenic_variant	DMD	1	0.0178297	chr23:29560227-32560227
Gingival hyperplasia	rs441341	23:31092110:T:C	0.144534	0.229144	1.45e-07	0.0435708	intergenic_variant	DMD	1	0.00997784	chr23:29560227-32560227
Gingival hyperplasia	rs426228	23:31093809:C:G	0.139512	0.235977	8.7e-08	0.0440918	downstream_gene_variant	DMD	1	0.0160596	chr23:29560227-32560227
Gingival hyperplasia	rs385470	23:31094102:C:T	0.139673	0.238594	5.95e-08	0.0440186	downstream_gene_variant	DMD	1	0.0229214	chr23:29560227-32560227
Gingival hyperplasia	rs433744	23:31096912:C:T	0.139659	0.238675	5.88e-08	0.0440152	downstream_gene_variant	DMD	1	0.0231943	chr23:29560227-32560227
Gingival hyperplasia	rs438732	23:31097500:G:T	0.14024	0.236021	8.31e-08	0.0440321	downstream_gene_variant	DMD	1	0.0167607	chr23:29560227-32560227
Gingival hyperplasia	rs391441	23:31097716:T:G	0.144863	0.227425	1.78e-07	0.0435609	non_coding_transcript_exon_variant	DMD	1	0.0082202	chr23:29560227-32560227
Gingival hyperplasia	rs451565	23:31097743:G:A	0.140666	0.229462	1.93e-07	0.0440747	non_coding_transcript_exon_variant	DMD	1	0.00763551	chr23:29560227-32560227
Gingival hyperplasia	rs809453	23:31097877:G:A	0.140609	0.233128	1.17e-07	0.0439993	non_coding_transcript_exon_variant	DMD	1	0.0121946	chr23:29560227-32560227
Gingival hyperplasia	rs808178	23:31100351:G:A	0.144957	0.223237	3.24e-07	0.0436959	intron_variant	DMD	1	0.00470071	chr23:29560227-32560227
Gingival hyperplasia	rs399184	23:31104466:T:C	0.149231	0.220154	3.52e-07	0.0432225	intron_variant	DMD	1	0.00435764	chr23:29560227-32560227
Gingival hyperplasia	rs449705	23:31107554:C:T	0.143355	0.231416	1.2e-07	0.0437143	intron_variant	DMD	1	0.0119097	chr23:29560227-32560227
Gingival hyperplasia	rs63003363	23:31110472:GA:G	0.14337	0.231176	1.23e-07	0.0437083	intron_variant	DMD	1	0.011623	chr23:29560227-32560227
Gingival hyperplasia	rs381679	23:31111615:G:A	0.143359	0.231353	1.21e-07	0.0437166	intron_variant	DMD	1	0.0118054	chr23:29560227-32560227
Gingival hyperplasia	rs438693	23:31112072:C:G	0.143927	0.22835	1.74e-07	0.043705	intron_variant	DMD	1	0.00838576	chr23:29560227-32560227
Gingival hyperplasia	rs393232	23:31112805:G:T	0.143452	0.230697	1.3e-07	0.0437044	intron_variant	DMD	1	0.011017	chr23:29560227-32560227
Gingival hyperplasia	rs63401960	23:31116071:CAT:C	0.126102	0.253912	2.55e-08	0.0455859	intron_variant	DMD	1	0.0507467	chr23:29560227-32560227
Gingivitis and periodontal diseases	rs144067275	12:24793074:G:C	0.00052708	-0.614803	1.76e-08	0.109122	intergenic_variant	BCAT1	1	0.134588	chr12:23320195-26320195
Gingivitis and periodontal diseases	rs111231814	12:24820195:C:A	0.000546396	-0.62975	4.94e-09	0.107666	intron_variant	BCAT1	1	0.445504	chr12:23320195-26320195
Gingivitis and periodontal diseases	rs369742769	12:24837387:G:A	0.000546831	-0.626602	5.66e-09	0.107541	intron_variant	BCAT1	1	0.392452	chr12:23320195-26320195
Gingivitis and periodontal diseases	rs1018878340	14:70972658:T:A	0.00254032	0.240195	1.17e-07	0.0453386	intron_variant	PCNX1	1	0.0753566	chr14:70084969-73084969
Gingivitis and periodontal diseases	rs377083456	14:71502353:C:T	0.00282636	0.23367	3.16e-08	0.0422354	intron_variant	SIPA1L1	1	0.256306	chr14:70084969-73084969
Gingivitis and periodontal diseases	rs187684552	14:71584969:A:G	0.00276416	0.243594	1.19e-08	0.0427246	intron_variant	SIPA1L1	1	0.642483	chr14:70084969-73084969
Oral lichen planus	rs35667974	2:162268127:T:C	0.0192086	-0.811009	1.04e-08	0.141688	missense_variant	IFIH1	1	0.394912	chr2:160775836-163775836
Oral lichen planus	rs78456138	2:162275836:C:T	0.020513	-0.791635	6.87e-09	0.136629	intron_variant	IFIH1	1	0.584253	chr2:160775836-163775836
Oral lichen planus	rs1316751	12:103462834:T:C	0.206906	-0.224924	8e-10	0.0366035	intron_variant	C12orf42	1	0.0346613	chr12:101972576-104972576
Oral lichen planus	rs7964462	12:103467438:A:G	0.205363	-0.231415	2.67e-10	0.0366339	intron_variant	C12orf42	1	0.0979765	chr12:101972576-104972576
Oral lichen planus	rs4506750	12:103470887:A:G	0.205363	-0.231416	2.67e-10	0.0366337	intron_variant	C12orf42	1	0.0980142	chr12:101972576-104972576
Oral lichen planus	rs2888731	12:103472576:T:G	0.205158	-0.232611	2.17e-10	0.0366378	intron_variant	C12orf42	1	0.119293	chr12:101972576-104972576
Oral lichen planus	rs7977907	12:103479318:T:C	0.205475	-0.231854	2.49e-10	0.036641	intron_variant	C12orf42	1	0.104654	chr12:101972576-104972576
Oral lichen planus	rs10861023	12:103480566:G:T	0.206842	-0.225089	7.93e-10	0.0366212	intron_variant	C12orf42	1	0.0349778	chr12:101972576-104972576
Oral lichen planus	rs10861024	12:103480668:G:C	0.206839	-0.225102	7.91e-10	0.0366215	intron_variant	C12orf42	1	0.0350417	chr12:101972576-104972576
Oral lichen planus	rs5800591	12:103481656:TA:T	0.20666	-0.226011	6.85e-10	0.0366337	intron_variant	C12orf42	1	0.0401637	chr12:101972576-104972576
Oral lichen planus	rs4015525	12:103483556:T:C	0.205152	-0.232457	2.27e-10	0.0366534	intron_variant	C12orf42	1	0.114307	chr12:101972576-104972576
Oral lichen planus	rs10861027	12:103487633:T:C	0.205469	-0.231898	2.47e-10	0.0366414	intron_variant	C12orf42	1	0.105384	chr12:101972576-104972576
Oral lichen planus	rs7307779	12:103490356:T:C	0.205177	-0.232345	2.32e-10	0.0366558	intron_variant	C12orf42	1	0.111884	chr12:101972576-104972576
Oral lichen planus	rs1319091	12:103490985:C:A	0.205869	-0.229609	3.73e-10	0.0366497	intron_variant	C12orf42	1	0.0713045	chr12:101972576-104972576
Oral lichen planus	rs9315903	13:42264468:G:A	0.127222	-0.286749	1.03e-08	0.0500796	intergenic_variant	AKAP11	1	0.023281	chr13:40767040-43767040
Oral lichen planus	rs927542	13:42265647:T:C	0.137756	-0.284715	3.4e-09	0.0481667	regulatory_region_variant	AKAP11	1	0.0674405	chr13:40767040-43767040
Oral lichen planus	rs746447	13:42267040:G:A	0.1377	-0.285144	3.22e-09	0.048167	regulatory_region_variant	AKAP11	1	0.0709114	chr13:40767040-43767040
Oral lichen planus	rs9645984	13:42267177:T:C	0.1377	-0.285109	3.23e-09	0.0481664	upstream_gene_variant	AKAP11	1	0.0706489	chr13:40767040-43767040
Oral lichen planus	rs3783191	13:42277135:A:G	0.137548	-0.281888	4.75e-09	0.0481383	intron_variant	AKAP11	1	0.0487604	chr13:40767040-43767040
Oral lichen planus	rs77705088	13:42281293:G:C	0.137415	-0.280452	5.69e-09	0.0481417	intron_variant	AKAP11	1	0.0410782	chr13:40767040-43767040
Oral lichen planus	rs34149529	13:42281468:C:A	0.137415	-0.280452	5.69e-09	0.0481417	intron_variant	AKAP11	1	0.0410781	chr13:40767040-43767040
Oral lichen planus	rs9525603	13:42287228:C:T	0.137415	-0.28045	5.69e-09	0.0481416	intron_variant	AKAP11	1	0.0410712	chr13:40767040-43767040
Oral lichen planus	rs9533057	13:42289498:T:G	0.137415	-0.280447	5.7e-09	0.0481415	intron_variant	AKAP11	1	0.0410594	chr13:40767040-43767040
Oral lichen planus	rs9525604	13:42289616:T:C	0.137415	-0.280447	5.7e-09	0.0481415	intron_variant	AKAP11	1	0.0410594	chr13:40767040-43767040
Oral lichen planus	rs55965121	13:42292047:G:A	0.137542	-0.28134	5.07e-09	0.0481356	intron_variant	AKAP11	1	0.0457314	chr13:40767040-43767040
Oral lichen planus	rs61959442	13:42295874:C:T	0.137414	-0.280445	5.7e-09	0.0481415	intron_variant	AKAP11	1	0.0410496	chr13:40767040-43767040
Oral lichen planus	rs17703085	13:42296667:A:G	0.137414	-0.280445	5.7e-09	0.0481415	intron_variant	AKAP11	1	0.0410496	chr13:40767040-43767040
Oral lichen planus	rs9315906	13:42303129:G:C	0.137413	-0.280459	5.69e-09	0.0481419	synonymous_variant	AKAP11	1	0.041106	chr13:40767040-43767040
Oral lichen planus	rs9645938	13:42305441:G:T	0.137395	-0.280673	5.57e-09	0.0481507	intron_variant	AKAP11	1	0.0418989	chr13:40767040-43767040
Oral lichen planus	rs17703218	13:42311132:A:G	0.137413	-0.280458	5.69e-09	0.0481419	intron_variant	AKAP11	1	0.0411013	chr13:40767040-43767040
Oral lichen planus	rs9533062	13:42316908:A:G	0.137412	-0.27969	6.21e-09	0.0481322	intron_variant	AKAP11	1	0.0378346	chr13:40767040-43767040
Oral lichen planus	rs28392640	13:42317034:C:T	0.137412	-0.27969	6.21e-09	0.0481322	intron_variant	AKAP11	1	0.0378346	chr13:40767040-43767040
Oral lichen planus	rs9533065	13:42321592:T:G	0.137427	-0.279823	6.1e-09	0.0481302	3_prime_UTR_variant	AKAP11	1	0.0384758	chr13:40767040-43767040
Oral lichen planus	rs1065235	13:42321963:T:C	0.137427	-0.279823	6.1e-09	0.0481302	3_prime_UTR_variant	AKAP11	1	0.0384758	chr13:40767040-43767040
Oral lichen planus	rs58308214	13:42323828:GACAC:G	0.137427	-0.279822	6.11e-09	0.0481302	downstream_gene_variant	AKAP11	1	0.0384713	chr13:40767040-43767040
Oral lichen planus	rs9315909	13:42327600:A:G	0.13741	-0.278855	6.83e-09	0.0481188	downstream_gene_variant	AKAP11	1	0.0346582	chr13:40767040-43767040
Oral cysts	rs192391611	7:63261002:G:A	0.0357881	-0.49664	2.39e-07	0.0961303	upstream_gene_variant	ZNF722	1	0.0205575	chr7:62294711-65294711
Oral cysts	rs142988017	7:63267767:C:G	0.0352307	-0.508848	1.6e-07	0.0970896	downstream_gene_variant	ZNF722	1	0.029921	chr7:62294711-65294711
Oral cysts	rs190448540	7:63714144:A:T	0.0347137	-0.527686	6.46e-08	0.0976193	intergenic_variant	ZNF722	1	0.0697107	chr7:62294711-65294711
Oral cysts	rs140718897	7:63765815:C:G	0.0351146	-0.539342	3.05e-08	0.0973832	downstream_gene_variant	ZNF722	1	0.14062	chr7:62294711-65294711
Oral cysts	rs146096849,rs2115082175,rs2115082178	7:63783797:C:T	0.0351147	-0.539324	3.06e-08	0.0973822	intergenic_variant	NA	1	0.140524	chr7:62294711-65294711
Oral cysts	rs181890726	7:63794711:A:G	0.0351158	-0.53936	3.05e-08	0.097383	downstream_gene_variant	ZNF722	1	0.140768	chr7:62294711-65294711
Oral cysts	rs189103328	7:63818981:A:G	0.0347408	-0.539014	3.59e-08	0.0978278	intergenic_variant	ZNF722	1	0.120772	chr7:62294711-65294711
Oral cysts	rs148445507	7:63825863:G:A	0.0346959	-0.528186	6.27e-08	0.097616	intergenic_variant	ZNF722	1	0.071669	chr7:62294711-65294711
Oral cysts	rs117433717	7:63828355:C:A	0.0346967	-0.528303	6.24e-08	0.0976203	intergenic_variant	ZNF722	1	0.0720295	chr7:62294711-65294711
Oral cysts	rs112920092	7:63871542:T:A	0.0277306	-0.54663	6.03e-07	0.109539	upstream_gene_variant	ZNF722	1	0.00867035	chr7:62294711-65294711
Oral cysts	rs149803481	7:63968713:A:G	0.0276877	-0.548042	5.68e-07	0.109566	intron_variant	ZNF722	1	0.00917197	chr7:62294711-65294711
Oral cysts	rs142377717	7:63986045:A:G	0.0276638	-0.561577	3.32e-07	0.110021	upstream_gene_variant	ZNF722	1	0.0151124	chr7:62294711-65294711
Oral cysts	rs148554597	7:63995846:G:A	0.0276671	-0.561149	3.36e-07	0.109987	upstream_gene_variant	ZNF722	1	0.0149411	chr7:62294711-65294711
Oral cysts	rs143926603	7:64029452:T:C	0.0276739	-0.561317	3.33e-07	0.109984	intron_variant	ZNF722	1	0.0150643	chr7:62294711-65294711
Oral cysts	rs146645280	7:64033351:G:A	0.029466	-0.551146	2.21e-07	0.106383	upstream_gene_variant	ZNF727	1	0.0220964	chr7:62294711-65294711
Oral cysts	rs145838141	7:64169357:T:C	0.0276148	-0.597726	7.78e-08	0.111263	intergenic_variant	ZNF735	1	0.0586013	chr7:62294711-65294711
Chronic apical periodontitis	rs71354360	20:52028127:G:A	0.0019922	0.319555	1.49e-07	0.0608181	intergenic_variant	ZFP64	1	0.191862	chr20:50584522-53584522
Chronic apical periodontitis	rs34648990	20:52084522:G:A	0.00210517	0.316129	4.51e-08	0.0577978	3_prime_UTR_variant	ZFP64	1	0.585714	chr20:50584522-53584522
Chronic apical periodontitis	rs147640480	20:52152477:G:C	0.0017828	0.303399	1.46e-06	0.0629822	missense_variant	ZFP64	1	0.0227671	chr20:50584522-53584522
Chronic apical periodontitis	rs71354377	20:52303205:G:A	0.00170011	0.325539	4.35e-07	0.0644245	intron_variant	ZFP64	1	0.0699197	chr20:50584522-53584522
Chronic apical periodontitis	rs36084861	20:52530194:G:C	0.00166196	0.327083	5.14e-07	0.065143	intron_variant	ZFP64	1	0.0596426	chr20:50584522-53584522
Chronic apical periodontitis	rs146588808	20:52658672:T:G	0.00166977	0.316818	1.36e-06	0.0655775	regulatory_region_variant	TSHZ2	1	0.0241793	chr20:50584522-53584522
Chronic apical periodontitis	rs71670234	22:29846525:ATTGAGT:A	0.163215	-0.063369	1.75e-16	0.00769241	intergenic_variant	ASCC2	1	0.00686121	chr22:28667354-31667354
Chronic apical periodontitis	rs9614083	22:29855080:G:A	0.163159	-0.0634899	1.54e-16	0.00769252	regulatory_region_variant	ASCC2	1	0.00779189	chr22:28667354-31667354
Chronic apical periodontitis	rs57653653	22:29855483:C:T	0.163159	-0.0634911	1.54e-16	0.0076925	regulatory_region_variant	ASCC2	1	0.00780316	chr22:28667354-31667354
Chronic apical periodontitis	rs9614087	22:29865882:G:A	0.163101	-0.0635803	1.38e-16	0.00769123	intergenic_variant	MTMR3	1	0.00867463	chr22:28667354-31667354
Chronic apical periodontitis	rs9614089	22:29867682:T:C	0.16308	-0.0636227	1.31e-16	0.00769043	regulatory_region_variant	MTMR3	1	0.00913864	chr22:28667354-31667354
Chronic apical periodontitis	rs28595572	22:29879179:C:T	0.163226	-0.0636	1.31e-16	0.00768838	upstream_gene_variant	MTMR3	1	0.00908273	chr22:28667354-31667354
Chronic apical periodontitis	rs73161099	22:29887515:T:C	0.163167	-0.0637943	1.05e-16	0.00768669	intron_variant	MTMR3	1	0.0113194	chr22:28667354-31667354
Chronic apical periodontitis	rs16988084	22:29887761:G:A	0.163059	-0.0638393	1.02e-16	0.00768908	intron_variant	MTMR3	1	0.0116347	chr22:28667354-31667354
Chronic apical periodontitis	rs61352751	22:29888010:C:T	0.163108	-0.0638204	1.02e-16	0.0076868	intron_variant	MTMR3	1	0.0116317	chr22:28667354-31667354
Chronic apical periodontitis	rs9614097	22:29889652:T:C	0.163103	-0.063878	9.57e-17	0.00768685	intron_variant	MTMR3	1	0.0123645	chr22:28667354-31667354
Chronic apical periodontitis	rs9614101	22:29893320:T:C	0.163103	-0.0638779	9.57e-17	0.00768685	intron_variant	MTMR3	1	0.0123632	chr22:28667354-31667354
Chronic apical periodontitis	rs8140770	22:29894454:A:G	0.163196	-0.0638195	1.02e-16	0.0076863	intron_variant	MTMR3	1	0.0116669	chr22:28667354-31667354
Chronic apical periodontitis	rs140357883	22:29896822:A:AT	0.162892	-0.0639381	9.35e-17	0.00769149	intron_variant	MTMR3	1	0.012804	chr22:28667354-31667354
Chronic apical periodontitis	rs8138677	22:29898755:T:C	0.163087	-0.0638591	9.78e-17	0.00768695	intron_variant	MTMR3	1	0.0121061	chr22:28667354-31667354
Chronic apical periodontitis	rs147842231	22:29899972:C:CT	0.163103	-0.0638776	9.57e-17	0.00768684	intron_variant	MTMR3	1	0.0123603	chr22:28667354-31667354
Chronic apical periodontitis	rs9608822	22:29900233:C:T	0.163103	-0.0638776	9.57e-17	0.00768684	intron_variant	MTMR3	1	0.0123603	chr22:28667354-31667354
Chronic apical periodontitis	rs9608823	22:29906175:A:G	0.163136	-0.0639487	8.86e-17	0.00768698	intron_variant	MTMR3	1	0.0133226	chr22:28667354-31667354
Chronic apical periodontitis	rs9614105	22:29907077:A:G	0.163103	-0.0638776	9.57e-17	0.00768684	intron_variant	MTMR3	1	0.0123603	chr22:28667354-31667354
Chronic apical periodontitis	rs73162731	22:29911625:A:G	0.16284	-0.0637954	1.09e-16	0.00769121	intron_variant	MTMR3	1	0.0109276	chr22:28667354-31667354
Chronic apical periodontitis	rs546672898	22:29913726:G:GT	0.162837	-0.0637771	1.12e-16	0.00769159	intron_variant	MTMR3	1	0.0106823	chr22:28667354-31667354
Chronic apical periodontitis	rs9614108	22:29929061:C:A	0.163121	-0.0636925	1.16e-16	0.00768574	intron_variant	MTMR3	1	0.0102375	chr22:28667354-31667354
Chronic apical periodontitis	rs9614109	22:29929162:T:C	0.163171	-0.0636329	1.23e-16	0.0076846	intron_variant	MTMR3	1	0.00970459	chr22:28667354-31667354
Chronic apical periodontitis	rs9680595	22:29940124:C:T	0.163122	-0.0636829	1.17e-16	0.00768573	intron_variant	MTMR3	1	0.0101343	chr22:28667354-31667354
Chronic apical periodontitis	rs9306466	22:29943740:T:C	0.162939	-0.0636845	1.26e-16	0.00769423	intron_variant	MTMR3	1	0.00942593	chr22:28667354-31667354
Chronic apical periodontitis	rs146622237	22:29952683:T:TA	0.162904	-0.0634178	1.6e-16	0.00768845	intron_variant	MTMR3	1	0.00755609	chr22:28667354-31667354
Chronic apical periodontitis	rs12484336	22:29953024:C:G	0.163076	-0.0635723	1.32e-16	0.00768558	intron_variant	MTMR3	1	0.00902479	chr22:28667354-31667354
Chronic apical periodontitis	rs73883345	22:29958983:G:A	0.163083	-0.06349	1.44e-16	0.00768513	intron_variant	MTMR3	1	0.00830085	chr22:28667354-31667354
Chronic apical periodontitis	rs28428766	22:29960429:G:A	0.163083	-0.063491	1.44e-16	0.00768512	intron_variant	MTMR3	1	0.0083104	chr22:28667354-31667354
Chronic apical periodontitis	rs28522206	22:29960568:A:G	0.163083	-0.063491	1.44e-16	0.00768512	intron_variant	MTMR3	1	0.0083104	chr22:28667354-31667354
Chronic apical periodontitis	rs7290085	22:29965137:A:T	0.163084	-0.0634881	1.44e-16	0.00768513	intron_variant	MTMR3	1	0.00828415	chr22:28667354-31667354
Chronic apical periodontitis	rs73162773	22:29969195:C:T	0.163128	-0.0634661	1.48e-16	0.00768521	intron_variant	MTMR3	1	0.008086	chr22:28667354-31667354
Chronic apical periodontitis	rs9614122	22:29969853:A:G	0.163083	-0.0634893	1.44e-16	0.00768512	intron_variant	MTMR3	1	0.00829541	chr22:28667354-31667354
Chronic apical periodontitis	rs9614124	22:29975662:G:A	0.163136	-0.0635549	1.34e-16	0.00768461	intron_variant	MTMR3	1	0.00893717	chr22:28667354-31667354
Chronic apical periodontitis	rs7284538	22:29979545:A:G	0.163128	-0.0636615	1.18e-16	0.00768414	non_coding_transcript_exon_variant	MTMR3	1	0.0100438	chr22:28667354-31667354
Chronic apical periodontitis	rs3788421	22:29981013:A:G	0.163128	-0.0636615	1.18e-16	0.00768414	non_coding_transcript_exon_variant	MTMR3	1	0.0100439	chr22:28667354-31667354
Chronic apical periodontitis	rs10616206	22:29982696:GTC:G	0.163078	-0.0636886	1.17e-16	0.0076865	non_coding_transcript_exon_variant	MTMR3	1	0.0101223	chr22:28667354-31667354
Chronic apical periodontitis	rs9614127	22:29987627:A:C	0.163147	-0.0636348	1.21e-16	0.0076836	non_coding_transcript_exon_variant	MTMR3	1	0.00980784	chr22:28667354-31667354
Chronic apical periodontitis	rs8139217	22:29993167:A:T	0.163138	-0.0637263	1.1e-16	0.0076839	non_coding_transcript_exon_variant	MTMR3	1	0.0107846	chr22:28667354-31667354
Chronic apical periodontitis	rs7285751	22:29997555:C:G	0.16314	-0.0637814	1.04e-16	0.00768411	non_coding_transcript_exon_variant	MTMR3	1	0.0114171	chr22:28667354-31667354
Chronic apical periodontitis	rs151302635	22:29998742:G:GT	0.163104	-0.0637407	1.1e-16	0.00768532	non_coding_transcript_exon_variant	MTMR3	1	0.0108177	chr22:28667354-31667354
Chronic apical periodontitis	rs9614128	22:30001357:T:C	0.163451	-0.0634089	1.52e-16	0.00768108	non_coding_transcript_exon_variant	MTMR3	1	0.00790311	chr22:28667354-31667354
Chronic apical periodontitis	rs9614129	22:30002089:T:C	0.162666	-0.0635319	1.47e-16	0.00769252	non_coding_transcript_exon_variant	MTMR3	1	0.00825099	chr22:28667354-31667354
Chronic apical periodontitis	rs9614131	22:30014451:T:C	0.162738	-0.0638049	1.1e-16	0.00769307	non_coding_transcript_exon_variant	MTMR3	1	0.0108215	chr22:28667354-31667354
Chronic apical periodontitis	rs9608836	22:30018351:C:T	0.162742	-0.0638983	9.89e-17	0.00769293	non_coding_transcript_exon_variant	MTMR3	1	0.01197	chr22:28667354-31667354
Chronic apical periodontitis	rs9983	22:30027755:G:A	0.162663	-0.0639589	9.56e-17	0.00769647	3_prime_UTR_variant	MTMR3	1	0.012379	chr22:28667354-31667354
Chronic apical periodontitis	rs9614132	22:30032656:G:A	0.162662	-0.0640487	8.64e-17	0.00769624	intron_variant	MTMR3	1	0.0136652	chr22:28667354-31667354
Chronic apical periodontitis	rs16987156	22:30038134:C:T	0.16264	-0.0640393	8.66e-17	0.00769535	intron_variant	MTMR3	1	0.0136429	chr22:28667354-31667354
Chronic apical periodontitis	rs7292732	22:30059389:G:A	0.162637	-0.0640417	8.59e-17	0.00769474	intron_variant	HORMAD2	1	0.0137544	chr22:28667354-31667354
Chronic apical periodontitis	rs145019185	22:30066922:C:T	0.161904	-0.0646695	5.37e-17	0.00771867	intron_variant	HORMAD2	1	0.0217102	chr22:28667354-31667354
Chronic apical periodontitis	rs9608843	22:30070110:G:T	0.161881	-0.0644751	6.36e-17	0.00771382	intron_variant	HORMAD2	1	0.0184613	chr22:28667354-31667354
Chronic apical periodontitis	rs9608845	22:30085869:C:T	0.162397	-0.0644127	5.96e-17	0.00769923	intron_variant	HORMAD2	1	0.0196283	chr22:28667354-31667354
Chronic apical periodontitis	rs12373962	22:30092147:C:T	0.162226	-0.0642624	7.22e-17	0.00770215	intron_variant	HORMAD2	1	0.0164686	chr22:28667354-31667354
Chronic apical periodontitis	rs9614143	22:30098653:T:C	0.162397	-0.064411	5.97e-17	0.00769923	intron_variant	HORMAD2	1	0.0195924	chr22:28667354-31667354
Chronic apical periodontitis	rs9614144	22:30105497:T:A	0.1624	-0.0644237	5.89e-17	0.00769928	intron_variant	HORMAD2	1	0.0198522	chr22:28667354-31667354
Chronic apical periodontitis	rs7286551	22:30107223:A:G	0.162458	-0.064475	5.58e-17	0.00769962	intron_variant	HORMAD2	1	0.0209005	chr22:28667354-31667354
Chronic apical periodontitis	rs9614145	22:30116257:A:G	0.161894	-0.0648499	4.04e-17	0.00770953	intron_variant	HORMAD2	1	0.0285166	chr22:28667354-31667354
Chronic apical periodontitis	rs35089120	22:30135112:CAT:C	0.162527	-0.0648047	3.77e-17	0.00769661	intron_variant	HORMAD2	1	0.0306238	chr22:28667354-31667354
Chronic apical periodontitis	rs9614147	22:30136684:C:T	0.162527	-0.0648047	3.77e-17	0.00769661	non_coding_transcript_exon_variant	HORMAD2	1	0.0306238	chr22:28667354-31667354
Chronic apical periodontitis	rs9608847	22:30140067:T:G	0.162355	-0.0646573	4.56e-17	0.00769952	intron_variant	HORMAD2	1	0.0257419	chr22:28667354-31667354
Chronic apical periodontitis	rs73164739	22:30153043:T:C	0.162754	-0.0649083	3.24e-17	0.00769291	intron_variant	HORMAD2	1	0.0353205	chr22:28667354-31667354
Chronic apical periodontitis	rs139117847	22:30163255:CTT:C	0.162784	-0.0650531	2.76e-17	0.00769275	intron_variant	HORMAD2	1	0.0414597	chr22:28667354-31667354
Chronic apical periodontitis	rs9614152	22:30167354:G:A	0.162786	-0.0650694	2.71e-17	0.00769269	intron_variant	HORMAD2	1	0.0422231	chr22:28667354-31667354
Chronic apical periodontitis	rs9614153	22:30171969:G:A	0.162783	-0.0650532	2.76e-17	0.00769278	intron_variant	HORMAD2	1	0.041453	chr22:28667354-31667354
Chronic apical periodontitis	rs9614155	22:30186009:G:C	0.163116	-0.0650253	2.87e-17	0.00769372	intron_variant	HORMAD2	1	0.0402003	chr22:28667354-31667354
Chronic complicated periodontitis	rs76638310	3:141086623:C:T	0.0591579	0.107932	5.3e-08	0.0198369	intron_variant	SPSB4	1	0.408676	chr3:139593823-142593823
Chronic complicated periodontitis	rs75351459	3:141093823:C:T	0.0587981	0.109323	3.76e-08	0.01987	intron_variant	SPSB4	1	0.563687	chr3:139593823-142593823
Chronic complicated periodontitis	rs10065846	5:30747382:G:A	0.296743	0.0534239	4.29e-07	0.010567	intergenic_variant	CDH6	1	0.0190625	chr5:29281297-32281297
Chronic complicated periodontitis	rs2877160	5:30781297:C:T	0.379799	0.0576301	7.23e-09	0.00996121	intergenic_variant	CDH6	1	0.879702	chr5:29281297-32281297
Chronic complicated periodontitis	rs6450799	5:30813195:C:T	0.447351	0.0461195	1.71e-06	0.00963845	intergenic_variant	CDH6	1	0.00524363	chr5:29281297-32281297
Chronic complicated periodontitis	rs4413540	5:30814573:C:T	0.447362	0.0461349	1.69e-06	0.00963765	intergenic_variant	CDH6	1	0.00529236	chr5:29281297-32281297
Chronic complicated periodontitis	rs3061119	5:30814625:G:GTTTCT	0.447138	0.0462043	1.65e-06	0.00964129	intergenic_variant	CDH6	1	0.00542641	chr5:29281297-32281297
Chronic complicated periodontitis	rs10607302	5:30815486:TGC:T	0.447351	0.0460916	1.73e-06	0.00963729	intergenic_variant	CDH6	1	0.00518758	chr5:29281297-32281297
Chronic complicated periodontitis	rs10607303	5:30815489:ATG:A	0.447555	0.0461681	1.67e-06	0.0096398	intergenic_variant	CDH6	1	0.00535102	chr5:29281297-32281297
Chronic complicated periodontitis	rs6868642	5:30815854:G:C	0.447352	0.046092	1.73e-06	0.00963724	intergenic_variant	CDH6	1	0.00518917	chr5:29281297-32281297
Chronic complicated periodontitis	rs10940922	5:30817952:C:T	0.446662	0.0467774	1.24e-06	0.00964514	intergenic_variant	CDH6	1	0.00709832	chr5:29281297-32281297
Chronic complicated periodontitis	rs112333256	5:30823070:T:G	0.447337	0.046348	1.52e-06	0.00963817	intergenic_variant	CDH6	1	0.00585814	chr5:29281297-32281297
Chronic complicated periodontitis	rs56070621	5:30825577:T:A	0.446984	0.0464471	1.44e-06	0.00963877	intergenic_variant	CDH6	1	0.00613728	chr5:29281297-32281297
Chronic complicated periodontitis	rs4406147	5:30833999:C:G	0.447186	0.0462124	1.65e-06	0.00964285	intergenic_variant	CDH6	1	0.00542805	chr5:29281297-32281297
Chronic complicated periodontitis	rs11852372	15:78509052:A:C	0.338091	0.0507549	4.87e-07	0.0100875	intron_variant	HYKK	1	0.00418049	chr15:77101997-80101997
Chronic complicated periodontitis	rs8034191	15:78513681:T:C	0.33793	0.0513124	3.59e-07	0.0100824	intron_variant	HYKK	1	0.00556406	chr15:77101997-80101997
Chronic complicated periodontitis	rs72740955	15:78557437:C:T	0.334881	0.053002	1.56e-07	0.0101049	intergenic_variant	PSMA4	1	0.011965	chr15:77101997-80101997
Chronic complicated periodontitis	rs2036527	15:78559273:G:A	0.334855	0.0530202	1.54e-07	0.010104	regulatory_region_variant	CHRNA5	1	0.0121086	chr15:77101997-80101997
Chronic complicated periodontitis	rs55853698	15:78565597:T:G	0.335082	0.052495	2.03e-07	0.0101017	5_prime_UTR_variant	CHRNA5	1	0.00936756	chr15:77101997-80101997
Chronic complicated periodontitis	rs55781567	15:78565644:C:G	0.334286	0.0510938	4.35e-07	0.0101115	5_prime_UTR_variant	CHRNA5	1	0.0048483	chr15:77101997-80101997
Chronic complicated periodontitis	rs11633958	15:78569722:C:T	0.332242	0.054314	7.97e-08	0.0101183	intron_variant	CHRNA5	1	0.0225323	chr15:77101997-80101997
Chronic complicated periodontitis	rs7172118	15:78570111:C:A	0.332242	0.054312	7.97e-08	0.0101183	intron_variant	CHRNA5	1	0.022509	chr15:77101997-80101997
Chronic complicated periodontitis	rs17486195	15:78572855:A:G	0.332242	0.0543052	8e-08	0.0101183	intron_variant	CHRNA5	1	0.0224303	chr15:77101997-80101997
Chronic complicated periodontitis	rs140330585	15:78574103:G:A	0.332293	0.054269	8.18e-08	0.0101189	intron_variant	CHRNA5	1	0.0219845	chr15:77101997-80101997
Chronic complicated periodontitis	rs17486278	15:78575140:A:C	0.332276	0.0543307	7.81e-08	0.0101145	intron_variant	CHRNA5	1	0.0229543	chr15:77101997-80101997
Chronic complicated periodontitis	rs72740964	15:78576294:G:A	0.332181	0.0540688	9.3e-08	0.0101254	intron_variant	CHRNA5	1	0.0194712	chr15:77101997-80101997
Chronic complicated periodontitis	rs7180002	15:78581651:A:T	0.332219	0.0542481	8.27e-08	0.0101188	intron_variant	CHRNA5	1	0.0217574	chr15:77101997-80101997
Chronic complicated periodontitis	rs56390833	15:78585039:C:A	0.331827	0.0545074	7.31e-08	0.010125	intron_variant	CHRNA5	1	0.0244508	chr15:77101997-80101997
Chronic complicated periodontitis	rs951266	15:78586199:G:A	0.332142	0.0542029	8.41e-08	0.0101159	intron_variant	CHRNA5	1	0.0214132	chr15:77101997-80101997
Chronic complicated periodontitis	rs16969968	15:78590583:G:A	0.330377	0.0558056	3.56e-08	0.0101259	missense_variant	CHRNA5	1	0.0478239	chr15:77101997-80101997
Chronic complicated periodontitis	rs8192482	15:78593856:C:T	0.330495	0.0558738	3.42e-08	0.0101253	3_prime_UTR_variant	CHRNA5	1	0.0496777	chr15:77101997-80101997
Chronic complicated periodontitis	rs4887067	15:78594605:G:A	0.330495	0.0558747	3.42e-08	0.0101253	3_prime_UTR_variant	CHRNA5	1	0.0497013	chr15:77101997-80101997
Chronic complicated periodontitis	rs1051730	15:78601997:G:A	0.331067	0.0564843	2.38e-08	0.0101195	synonymous_variant	CHRNA3	1	0.0700003	chr15:77101997-80101997
Chronic complicated periodontitis	rs1317286	15:78603787:A:G	0.331222	0.0555541	4.02e-08	0.0101191	intron_variant	CHRNA3	1	0.0428101	chr15:77101997-80101997
Chronic complicated periodontitis	rs12914385	15:78606381:C:T	0.356686	0.0520002	1.75e-07	0.00995297	intron_variant	CHRNA3	1	0.0107107	chr15:77101997-80101997
Chronic complicated periodontitis	rs55676755	15:78606590:C:G	0.331077	0.0560101	3.12e-08	0.0101205	intron_variant	CHRNA3	1	0.0542185	chr15:77101997-80101997
Chronic complicated periodontitis	rs56077333	15:78606661:C:A	0.328692	0.0555348	4.31e-08	0.0101385	intron_variant	CHRNA3	1	0.0396995	chr15:77101997-80101997
Chronic complicated periodontitis	rs112878080	15:78608305:A:G	0.331246	0.0559452	3.24e-08	0.01012	intron_variant	CHRNA3	1	0.0522283	chr15:77101997-80101997
Chronic complicated periodontitis	rs111704647	15:78608308:C:T	0.331246	0.0559453	3.23e-08	0.01012	intron_variant	CHRNA3	1	0.0522311	chr15:77101997-80101997
Chronic complicated periodontitis	rs138544659	15:78608359:T:G	0.331245	0.055942	3.24e-08	0.01012	intron_variant	CHRNA3	1	0.05214	chr15:77101997-80101997
Chronic complicated periodontitis	rs147144681	15:78608566:C:T	0.331066	0.0559909	3.17e-08	0.0101215	intron_variant	CHRNA3	1	0.0535188	chr15:77101997-80101997
Chronic complicated periodontitis	rs113931022	15:78608771:C:T	0.331235	0.0559449	3.24e-08	0.0101203	intron_variant	CHRNA3	1	0.0521755	chr15:77101997-80101997
Chronic complicated periodontitis	rs146009840	15:78613835:A:T	0.331587	0.0560619	3.02e-08	0.0101193	intron_variant	CHRNA3	1	0.0561362	chr15:77101997-80101997
Chronic complicated periodontitis	rs60411449	15:78622847:CAA:C	0.37034	-0.0500327	4.55e-07	0.00991872	upstream_gene_variant	CHRNB4	1	0.00456966	chr15:77101997-80101997
Chronic complicated periodontitis	rs2869548	15:78630296:G:A	0.358337	0.0498319	5.61e-07	0.00995832	intron_variant	CHRNB4	1	0.00385146	chr15:77101997-80101997
Chronic complicated periodontitis	rs17487223	15:78631645:C:T	0.362114	0.0513203	2.53e-07	0.00995487	intron_variant	CHRNB4	1	0.00812032	chr15:77101997-80101997
Chronic complicated periodontitis	rs72743158	15:78634103:T:C	0.362304	0.0506423	3.79e-07	0.00997005	intron_variant	CHRNB4	1	0.0054886	chr15:77101997-80101997
Aggressive periodontitis	rs2096808638	11:84075032:C:A	0.000212993	3.65872	3.25e-08	0.66194	intron_variant	DLG2	1	0.494216	chr11:82575032-85575032
Aggressive periodontitis	rs2096809856	11:84075090:A:G	0.000212981	3.65872	3.25e-08	0.66194	intron_variant	DLG2	1	0.494216	chr11:82575032-85575032
Pulp necrosis	rs111907377	22:29829138:T:C	0.161669	-0.0691247	7.74e-09	0.0119715	intron_variant	ASCC2	1	0.00757034	chr22:28686009-31686009
Pulp necrosis	rs9614071	22:29837690:G:A	0.161676	-0.0692502	7.27e-09	0.0119714	intron_variant	ASCC2	1	0.00804604	chr22:28686009-31686009
Pulp necrosis	rs8140366	22:29841595:C:T	0.163275	-0.0697372	4.95e-09	0.0119232	upstream_gene_variant	ASCC2	1	0.0117903	chr22:28686009-31686009
Pulp necrosis	rs9614075	22:29844789:C:T	0.163052	-0.0704193	3.59e-09	0.011931	regulatory_region_variant	ASCC2	1	0.0158748	chr22:28686009-31686009
Pulp necrosis	rs71670234	22:29846525:ATTGAGT:A	0.163215	-0.0698456	4.71e-09	0.0119248	intergenic_variant	ASCC2	1	0.0123745	chr22:28686009-31686009
Pulp necrosis	rs9614083	22:29855080:G:A	0.163159	-0.0698853	4.62e-09	0.0119249	regulatory_region_variant	ASCC2	1	0.0126141	chr22:28686009-31686009
Pulp necrosis	rs57653653	22:29855483:C:T	0.163159	-0.0698868	4.61e-09	0.0119249	regulatory_region_variant	ASCC2	1	0.0126231	chr22:28686009-31686009
Pulp necrosis	rs9614087	22:29865882:G:A	0.163101	-0.0700088	4.31e-09	0.0119231	intergenic_variant	MTMR3	1	0.0134665	chr22:28686009-31686009
Pulp necrosis	rs9614089	22:29867682:T:C	0.16308	-0.0700508	4.21e-09	0.0119218	regulatory_region_variant	MTMR3	1	0.013796	chr22:28686009-31686009
Pulp necrosis	rs28595572	22:29879179:C:T	0.163226	-0.0697128	4.94e-09	0.0119182	upstream_gene_variant	MTMR3	1	0.0117792	chr22:28686009-31686009
Pulp necrosis	rs73161099	22:29887515:T:C	0.163167	-0.0698278	4.62e-09	0.0119152	intron_variant	MTMR3	1	0.0125614	chr22:28686009-31686009
Pulp necrosis	rs16988084	22:29887761:G:A	0.163059	-0.0701369	4e-09	0.0119193	intron_variant	MTMR3	1	0.0144647	chr22:28686009-31686009
Pulp necrosis	rs61352751	22:29888010:C:T	0.163108	-0.0701119	4.01e-09	0.011916	intron_variant	MTMR3	1	0.0144196	chr22:28686009-31686009
Pulp necrosis	rs9614097	22:29889652:T:C	0.163103	-0.0700554	4.12e-09	0.0119158	intron_variant	MTMR3	1	0.0140356	chr22:28686009-31686009
Pulp necrosis	rs9614101	22:29893320:T:C	0.163103	-0.0700534	4.13e-09	0.0119158	intron_variant	MTMR3	1	0.0140218	chr22:28686009-31686009
Pulp necrosis	rs8140770	22:29894454:A:G	0.163196	-0.0701688	3.88e-09	0.0119152	intron_variant	MTMR3	1	0.0148578	chr22:28686009-31686009
Pulp necrosis	rs140357883	22:29896822:A:AT	0.162892	-0.0705405	3.31e-09	0.0119244	intron_variant	MTMR3	1	0.017138	chr22:28686009-31686009
Pulp necrosis	rs8138677	22:29898755:T:C	0.163087	-0.0702212	3.8e-09	0.0119164	intron_variant	MTMR3	1	0.0151904	chr22:28686009-31686009
Pulp necrosis	rs147842231	22:29899972:C:CT	0.163103	-0.0700528	4.13e-09	0.0119158	intron_variant	MTMR3	1	0.0140177	chr22:28686009-31686009
Pulp necrosis	rs9608822	22:29900233:C:T	0.163103	-0.0700528	4.13e-09	0.0119158	intron_variant	MTMR3	1	0.0140177	chr22:28686009-31686009
Pulp necrosis	rs9608823	22:29906175:A:G	0.163136	-0.0701004	4.03e-09	0.011916	intron_variant	MTMR3	1	0.0143364	chr22:28686009-31686009
Pulp necrosis	rs9614105	22:29907077:A:G	0.163103	-0.0700528	4.13e-09	0.0119158	intron_variant	MTMR3	1	0.0140177	chr22:28686009-31686009
Pulp necrosis	rs73162731	22:29911625:A:G	0.16284	-0.0706561	3.12e-09	0.0119247	intron_variant	MTMR3	1	0.0184199	chr22:28686009-31686009
Pulp necrosis	rs546672898	22:29913726:G:GT	0.162837	-0.0708478	2.84e-09	0.0119257	intron_variant	MTMR3	1	0.0201765	chr22:28686009-31686009
Pulp necrosis	rs9614108	22:29929061:C:A	0.163121	-0.0696118	5.12e-09	0.0119134	intron_variant	MTMR3	1	0.0113784	chr22:28686009-31686009
Pulp necrosis	rs9614109	22:29929162:T:C	0.163171	-0.0695016	5.39e-09	0.0119117	intron_variant	MTMR3	1	0.0108246	chr22:28686009-31686009
Pulp necrosis	rs9680595	22:29940124:C:T	0.163122	-0.0695989	5.16e-09	0.0119134	intron_variant	MTMR3	1	0.0113073	chr22:28686009-31686009
Pulp necrosis	rs9614110	22:29943031:C:A	0.162965	-0.0695721	5.31e-09	0.0119191	intron_variant	MTMR3	1	0.0108421	chr22:28686009-31686009
Pulp necrosis	rs9306466	22:29943740:T:C	0.162939	-0.0690758	6.93e-09	0.0119247	intron_variant	MTMR3	1	0.00836425	chr22:28686009-31686009
Pulp necrosis	rs9614111	22:29946392:G:C	0.162996	-0.0691938	6.36e-09	0.0119158	intron_variant	MTMR3	1	0.00911271	chr22:28686009-31686009
Pulp necrosis	rs146622237	22:29952683:T:TA	0.162904	-0.0697618	4.82e-09	0.0119187	intron_variant	MTMR3	1	0.0119037	chr22:28686009-31686009
Pulp necrosis	rs12484336	22:29953024:C:G	0.163076	-0.0691655	6.39e-09	0.0119122	intron_variant	MTMR3	1	0.00920089	chr22:28686009-31686009
Pulp necrosis	rs73883345	22:29958983:G:A	0.163083	-0.0689886	6.96e-09	0.0119113	intron_variant	MTMR3	1	0.00846916	chr22:28686009-31686009
Pulp necrosis	rs28428766	22:29960429:G:A	0.163083	-0.0689881	6.96e-09	0.0119113	intron_variant	MTMR3	1	0.0084671	chr22:28686009-31686009
Pulp necrosis	rs28522206	22:29960568:A:G	0.163083	-0.0689881	6.96e-09	0.0119113	intron_variant	MTMR3	1	0.0084671	chr22:28686009-31686009
Pulp necrosis	rs7290085	22:29965137:A:T	0.163084	-0.0689799	6.99e-09	0.0119113	intron_variant	MTMR3	1	0.00843364	chr22:28686009-31686009
Pulp necrosis	rs73162773	22:29969195:C:T	0.163128	-0.0690269	6.83e-09	0.0119115	intron_variant	MTMR3	1	0.00862028	chr22:28686009-31686009
Pulp necrosis	rs9614122	22:29969853:A:G	0.163083	-0.0689843	6.98e-09	0.0119112	intron_variant	MTMR3	1	0.00845388	chr22:28686009-31686009
Pulp necrosis	rs7284538	22:29979545:A:G	0.163128	-0.0691236	6.48e-09	0.0119097	non_coding_transcript_exon_variant	MTMR3	1	0.00907441	chr22:28686009-31686009
Pulp necrosis	rs3788421	22:29981013:A:G	0.163128	-0.0691236	6.48e-09	0.0119097	non_coding_transcript_exon_variant	MTMR3	1	0.00907441	chr22:28686009-31686009
Pulp necrosis	rs10616206	22:29982696:GTC:G	0.163078	-0.0690846	6.67e-09	0.0119133	non_coding_transcript_exon_variant	MTMR3	1	0.00881962	chr22:28686009-31686009
Pulp necrosis	rs9614127	22:29987627:A:C	0.163147	-0.0692133	6.18e-09	0.0119091	non_coding_transcript_exon_variant	MTMR3	1	0.00948892	chr22:28686009-31686009
Pulp necrosis	rs8139217	22:29993167:A:T	0.163138	-0.0693661	5.73e-09	0.0119097	non_coding_transcript_exon_variant	MTMR3	1	0.0102018	chr22:28686009-31686009
Pulp necrosis	rs7285751	22:29997555:C:G	0.16314	-0.0694239	5.58e-09	0.0119101	non_coding_transcript_exon_variant	MTMR3	1	0.0104848	chr22:28686009-31686009
Pulp necrosis	rs151302635	22:29998742:G:GT	0.163104	-0.0694749	5.47e-09	0.0119122	non_coding_transcript_exon_variant	MTMR3	1	0.010681	chr22:28686009-31686009
Pulp necrosis	rs200607975	22:30000483:A:AT	0.162185	-0.0696877	5.42e-09	0.0119459	non_coding_transcript_exon_variant	MTMR3	1	0.0106304	chr22:28686009-31686009
Pulp necrosis	rs9614128	22:30001357:T:C	0.163451	-0.0693831	5.64e-09	0.0119069	non_coding_transcript_exon_variant	MTMR3	1	0.010376	chr22:28686009-31686009
Pulp necrosis	rs9614129	22:30002089:T:C	0.162666	-0.0706408	3.17e-09	0.0119275	non_coding_transcript_exon_variant	MTMR3	1	0.0178823	chr22:28686009-31686009
Pulp necrosis	rs9614131	22:30014451:T:C	0.162738	-0.0701024	4.15e-09	0.0119263	non_coding_transcript_exon_variant	MTMR3	1	0.0139181	chr22:28686009-31686009
Pulp necrosis	rs9608836	22:30018351:C:T	0.162742	-0.0700949	4.16e-09	0.0119259	non_coding_transcript_exon_variant	MTMR3	1	0.01388	chr22:28686009-31686009
Pulp necrosis	rs9983	22:30027755:G:A	0.162663	-0.0701602	4.09e-09	0.0119313	3_prime_UTR_variant	MTMR3	1	0.0141116	chr22:28686009-31686009
Pulp necrosis	rs9614132	22:30032656:G:A	0.162662	-0.0700318	4.36e-09	0.0119306	intron_variant	MTMR3	1	0.0132872	chr22:28686009-31686009
Pulp necrosis	rs16987156	22:30038134:C:T	0.16264	-0.0699387	4.55e-09	0.011929	intron_variant	MTMR3	1	0.0127625	chr22:28686009-31686009
Pulp necrosis	rs57462999	22:30042227:T:C	0.160856	-0.0695213	6.52e-09	0.0119808	intron_variant	MTMR3	1	0.00919251	chr22:28686009-31686009
Pulp necrosis	rs7292732	22:30059389:G:A	0.162637	-0.0699003	4.62e-09	0.0119279	intron_variant	HORMAD2	1	0.0125647	chr22:28686009-31686009
Pulp necrosis	rs145019185	22:30066922:C:T	0.161904	-0.0702779	4.26e-09	0.0119648	intron_variant	HORMAD2	1	0.0136968	chr22:28686009-31686009
Pulp necrosis	rs9608843	22:30070110:G:T	0.161881	-0.0704672	3.8e-09	0.0119588	intron_variant	HORMAD2	1	0.0153502	chr22:28686009-31686009
Pulp necrosis	rs9608845	22:30085869:C:T	0.162397	-0.0702634	3.94e-09	0.0119356	intron_variant	HORMAD2	1	0.0147234	chr22:28686009-31686009
Pulp necrosis	rs12373962	22:30092147:C:T	0.162226	-0.0708712	2.95e-09	0.0119423	intron_variant	HORMAD2	1	0.0191968	chr22:28686009-31686009
Pulp necrosis	rs9614143	22:30098653:T:C	0.162397	-0.0702664	3.93e-09	0.0119356	intron_variant	HORMAD2	1	0.014745	chr22:28686009-31686009
Pulp necrosis	rs9614144	22:30105497:T:A	0.1624	-0.0702814	3.9e-09	0.0119357	intron_variant	HORMAD2	1	0.0148485	chr22:28686009-31686009
Pulp necrosis	rs7286551	22:30107223:A:G	0.162458	-0.0704334	3.62e-09	0.0119365	intron_variant	HORMAD2	1	0.0159559	chr22:28686009-31686009
Pulp necrosis	rs9614145	22:30116257:A:G	0.161894	-0.0707089	3.31e-09	0.0119538	intron_variant	HORMAD2	1	0.0171443	chr22:28686009-31686009
Pulp necrosis	rs35089120	22:30135112:CAT:C	0.162527	-0.0705774	3.32e-09	0.0119318	intron_variant	HORMAD2	1	0.017336	chr22:28686009-31686009
Pulp necrosis	rs9614147	22:30136684:C:T	0.162527	-0.0705774	3.32e-09	0.0119318	non_coding_transcript_exon_variant	HORMAD2	1	0.017336	chr22:28686009-31686009
Pulp necrosis	rs9608847	22:30140067:T:G	0.162355	-0.071183	2.48e-09	0.0119384	intron_variant	HORMAD2	1	0.0226129	chr22:28686009-31686009
Pulp necrosis	rs73164739	22:30153043:T:C	0.162754	-0.0698751	4.62e-09	0.0119235	intron_variant	HORMAD2	1	0.0125511	chr22:28686009-31686009
Pulp necrosis	rs139117847	22:30163255:CTT:C	0.162784	-0.0707342	3e-09	0.0119252	intron_variant	HORMAD2	1	0.0189726	chr22:28686009-31686009
Pulp necrosis	rs9614152	22:30167354:G:A	0.162786	-0.0707486	2.98e-09	0.0119252	intron_variant	HORMAD2	1	0.0191123	chr22:28686009-31686009
Pulp necrosis	rs9614153	22:30171969:G:A	0.162783	-0.0707311	3.01e-09	0.0119253	intron_variant	HORMAD2	1	0.0189383	chr22:28686009-31686009
Pulp necrosis	rs9614155	22:30186009:G:C	0.163116	-0.0721054	1.5e-09	0.0119295	intron_variant	HORMAD2	1	0.0374046	chr22:28686009-31686009
Diseases of pulp and periapical tissues	rs62167878	2:141501563:G:A	0.0587217	0.0497252	3.66e-07	0.00977706	intron_variant	LRP1B	1	0.0032541	chr2:140150792-143150792
Diseases of pulp and periapical tissues	rs62167899	2:141511219:A:G	0.0588276	0.0499052	3.27e-07	0.00977126	intron_variant	LRP1B	1	0.00362103	chr2:140150792-143150792
Diseases of pulp and periapical tissues	rs62167900	2:141511776:G:A	0.0587509	0.0498523	3.37e-07	0.0097724	intron_variant	LRP1B	1	0.00351116	chr2:140150792-143150792
Diseases of pulp and periapical tissues	rs77732624	2:141513699:A:G	0.0587728	0.0501266	2.89e-07	0.00977069	intron_variant	LRP1B	1	0.00405224	chr2:140150792-143150792
Diseases of pulp and periapical tissues	rs74746841	2:141517163:T:C	0.059222	0.0498817	3.06e-07	0.00974302	intron_variant	LRP1B	1	0.0038362	chr2:140150792-143150792
Diseases of pulp and periapical tissues	rs58906979	2:141519264:G:A	0.0586305	0.0504704	2.53e-07	0.00978972	intron_variant	LRP1B	1	0.00458566	chr2:140150792-143150792
Diseases of pulp and periapical tissues	rs62167938	2:141532556:A:T	0.0587496	0.0501697	2.79e-07	0.00976652	intron_variant	LRP1B	1	0.00418643	chr2:140150792-143150792
Diseases of pulp and periapical tissues	rs62167939	2:141532756:C:A	0.0587496	0.0501697	2.79e-07	0.00976652	intron_variant	LRP1B	1	0.00418643	chr2:140150792-143150792
Diseases of pulp and periapical tissues	rs62166484	2:141582477:T:A	0.0590581	0.0495023	3.76e-07	0.00974312	intron_variant	LRP1B	1	0.00315418	chr2:140150792-143150792
Diseases of pulp and periapical tissues	rs62166485	2:141582550:G:C	0.0590581	0.0495035	3.76e-07	0.00974313	intron_variant	LRP1B	1	0.00315602	chr2:140150792-143150792
Diseases of pulp and periapical tissues	rs60929679	2:141585087:T:G	0.0590597	0.0495117	3.75e-07	0.0097439	intron_variant	LRP1B	1	0.00316292	chr2:140150792-143150792
Diseases of pulp and periapical tissues	rs62166488	2:141587577:T:C	0.0590599	0.0495043	3.77e-07	0.00974406	intron_variant	LRP1B	1	0.00314987	chr2:140150792-143150792
Diseases of pulp and periapical tissues	rs62166490	2:141595870:C:T	0.0590906	0.0492569	4.31e-07	0.00974483	intron_variant	LRP1B	1	0.00277359	chr2:140150792-143150792
Diseases of pulp and periapical tissues	rs62166492	2:141600259:A:G	0.0590831	0.0493283	4.17e-07	0.00974679	intron_variant	LRP1B	1	0.0028607	chr2:140150792-143150792
Diseases of pulp and periapical tissues	rs6709834	2:141614671:A:G	0.0561437	0.0542085	6.18e-08	0.0100135	intron_variant	LRP1B	1	0.0172114	chr2:140150792-143150792
Diseases of pulp and periapical tissues	rs78381800	2:141616943:A:G	0.0563411	0.0547483	4.51e-08	0.0100095	intron_variant	LRP1B	1	0.0231646	chr2:140150792-143150792
Diseases of pulp and periapical tissues	rs62166514	2:141617668:C:A	0.0520447	0.0558813	7.16e-08	0.0103731	intron_variant	LRP1B	1	0.0153126	chr2:140150792-143150792
Diseases of pulp and periapical tissues	rs355575	2:141619835:T:C	0.052184	-0.0557995	6.95e-08	0.0103479	intron_variant	LRP1B	1	0.0157456	chr2:140150792-143150792
Diseases of pulp and periapical tissues	rs355578	2:141621704:T:C	0.052192	-0.0558528	6.73e-08	0.0103463	intron_variant	LRP1B	1	0.0162477	chr2:140150792-143150792
Diseases of pulp and periapical tissues	rs355580	2:141622110:T:C	0.052193	-0.0558575	6.7e-08	0.010346	intron_variant	LRP1B	1	0.0163	chr2:140150792-143150792
Diseases of pulp and periapical tissues	rs62166515	2:141622997:C:T	0.0521956	0.0558735	6.63e-08	0.0103452	intron_variant	LRP1B	1	0.0164693	chr2:140150792-143150792
Diseases of pulp and periapical tissues	rs400197	2:141624113:G:T	0.052211	-0.0559766	6.23e-08	0.010343	intron_variant	LRP1B	1	0.0174591	chr2:140150792-143150792
Diseases of pulp and periapical tissues	rs390332	2:141624118:T:C	0.052211	-0.0559764	6.23e-08	0.010343	intron_variant	LRP1B	1	0.0174573	chr2:140150792-143150792
Diseases of pulp and periapical tissues	rs62166517	2:141624931:G:A	0.0522116	0.0559526	6.3e-08	0.0103424	intron_variant	LRP1B	1	0.0172765	chr2:140150792-143150792
Diseases of pulp and periapical tissues	rs355588	2:141627465:G:A	0.055712	-0.0559524	2.69e-08	0.0100623	intron_variant	LRP1B	1	0.0376372	chr2:140150792-143150792
Diseases of pulp and periapical tissues	rs3221098	2:141635047:A:AACACACACAC	0.0673117	0.0472488	2.58e-07	0.00917108	intron_variant	LRP1B	1	0.00469832	chr2:140150792-143150792
Diseases of pulp and periapical tissues	rs62166520	2:141644499:C:T	0.054067	0.0575179	1.35e-08	0.0101274	intron_variant	LRP1B	1	0.0692102	chr2:140150792-143150792
Diseases of pulp and periapical tissues	rs36044739	2:141650792:CT:C	0.0540256	0.0578234	1.14e-08	0.0101286	intron_variant	LRP1B	1	0.081366	chr2:140150792-143150792
Diseases of pulp and periapical tissues	rs355534	2:141663837:A:G	0.0540461	0.0572657	1.58e-08	0.0101316	intron_variant	LRP1B	1	0.0596228	chr2:140150792-143150792
Diseases of pulp and periapical tissues	rs355535	2:141663931:A:C	0.0542831	0.056816	1.91e-08	0.010109	intron_variant	LRP1B	1	0.0501271	chr2:140150792-143150792
Diseases of pulp and periapical tissues	rs355540	2:141667109:T:C	0.0539416	0.0567925	2.07e-08	0.0101313	intron_variant	LRP1B	1	0.0463023	chr2:140150792-143150792
Diseases of pulp and periapical tissues	rs62166532	2:141667831:C:A	0.0539741	0.0568523	1.98e-08	0.0101268	intron_variant	LRP1B	1	0.0484306	chr2:140150792-143150792
Diseases of pulp and periapical tissues	rs77128863	2:141672091:A:AAGG	0.0539436	0.0568301	2.03e-08	0.0101309	intron_variant	LRP1B	1	0.0473042	chr2:140150792-143150792
Diseases of pulp and periapical tissues	rs35472192	2:141672613:A:AT	0.0539436	0.0568278	2.03e-08	0.0101309	intron_variant	LRP1B	1	0.0472459	chr2:140150792-143150792
Diseases of pulp and periapical tissues	rs355546	2:141673023:G:A	0.0539468	0.0567579	2.11e-08	0.0101308	intron_variant	LRP1B	1	0.0455231	chr2:140150792-143150792
Diseases of pulp and periapical tissues	rs16846835	2:141678162:T:C	0.0539443	0.0568321	2.02e-08	0.0101308	intron_variant	LRP1B	1	0.0473699	chr2:140150792-143150792
Diseases of pulp and periapical tissues	rs201309331	2:141681355:AT:A	0.0539718	0.0567563	2.11e-08	0.0101308	intron_variant	LRP1B	1	0.0454764	chr2:140150792-143150792
Diseases of pulp and periapical tissues	rs10200375	2:141684603:A:T	0.0538081	0.0561668	3.1e-08	0.0101458	intron_variant	LRP1B	1	0.0318465	chr2:140150792-143150792
Diseases of pulp and periapical tissues	rs74359727	2:141700131:GCTT:G	0.0538117	0.056069	3.29e-08	0.0101478	intron_variant	LRP1B	1	0.0300684	chr2:140150792-143150792
Diseases of pulp and periapical tissues	rs79218651	2:141702547:T:C	0.0536683	0.056573	2.67e-08	0.010172	intron_variant	LRP1B	1	0.0365242	chr2:140150792-143150792
Diseases of pulp and periapical tissues	rs4988521	2:229754017:C:G	0.000416412	-0.757234	3.12e-08	0.136819	intergenic_variant	TRIP12	1	0.655227	chr2:228254017-231254017
Diseases of pulp and periapical tissues	rs556877337	2:229875572:G:A	0.000392637	-0.754343	6.92e-08	0.139865	intron_variant	TRIP12	1	0.311262	chr2:228254017-231254017
Diseases of pulp and periapical tissues	rs62253088	3:85351651:T:C	0.280375	-0.0279457	4.98e-08	0.00512563	intron_variant	CADM2	1	0.00317201	chr3:84046839-87046839
Diseases of pulp and periapical tissues	rs28732378	3:85354742:A:G	0.241111	-0.0293464	4.71e-08	0.00537299	intron_variant	CADM2	1	0.00326983	chr3:84046839-87046839
Diseases of pulp and periapical tissues	rs62253107	3:85354880:T:G	0.245816	-0.0291409	4.8e-08	0.00533847	intron_variant	CADM2	1	0.00328457	chr3:84046839-87046839
Diseases of pulp and periapical tissues	rs9824178	3:85360163:G:A	0.24585	-0.02898	5.6e-08	0.00533579	intron_variant	CADM2	1	0.00286519	chr3:84046839-87046839
Diseases of pulp and periapical tissues	rs9861451	3:85360203:A:G	0.24585	-0.028979	5.6e-08	0.00533579	intron_variant	CADM2	1	0.00286249	chr3:84046839-87046839
Diseases of pulp and periapical tissues	rs11917490	3:85360320:G:A	0.245916	-0.029008	5.42e-08	0.00533546	intron_variant	CADM2	1	0.00294653	chr3:84046839-87046839
Diseases of pulp and periapical tissues	rs7627971	3:85365141:T:C	0.246069	-0.0290027	5.53e-08	0.00533793	intron_variant	CADM2	1	0.00289398	chr3:84046839-87046839
Diseases of pulp and periapical tissues	rs6776114	3:85377690:G:A	0.252129	-0.0285128	7.13e-08	0.00529208	intron_variant	CADM2	1	0.00234112	chr3:84046839-87046839
Diseases of pulp and periapical tissues	rs10511087	3:85389986:A:G	0.292336	-0.0261465	2.34e-07	0.00505733	intron_variant	CADM2	1	0.000902392	chr3:84046839-87046839
Diseases of pulp and periapical tissues	rs1991872	3:85394643:G:A	0.292421	-0.026099	2.45e-07	0.00505662	intron_variant	CADM2	1	0.000865401	chr3:84046839-87046839
Diseases of pulp and periapical tissues	rs4856569	3:85414975:A:G	0.292325	-0.026066	2.54e-07	0.00505706	intron_variant	CADM2	1	0.000838243	chr3:84046839-87046839
Diseases of pulp and periapical tissues	rs80285517	3:85418222:C:CATT	0.292273	-0.0260841	2.5e-07	0.00505717	intron_variant	CADM2	1	0.000858902	chr3:84046839-87046839
Diseases of pulp and periapical tissues	rs2053108	3:85418822:C:A	0.292272	-0.0260855	2.49e-07	0.00505716	intron_variant	CADM2	1	0.000860081	chr3:84046839-87046839
Diseases of pulp and periapical tissues	rs6808400	3:85418909:T:C	0.292272	-0.0260855	2.49e-07	0.00505716	intron_variant	CADM2	1	0.000860081	chr3:84046839-87046839
Diseases of pulp and periapical tissues	rs145250965	3:85418970:G:GA	0.292272	-0.0260855	2.49e-07	0.00505716	intron_variant	CADM2	1	0.000860081	chr3:84046839-87046839
Diseases of pulp and periapical tissues	rs6780968	3:85419891:C:G	0.29228	-0.0260941	2.47e-07	0.00505711	intron_variant	CADM2	1	0.000867317	chr3:84046839-87046839
Diseases of pulp and periapical tissues	rs62250687	3:85420203:T:A	0.29228	-0.0260942	2.47e-07	0.00505711	intron_variant	CADM2	1	0.000867399	chr3:84046839-87046839
Diseases of pulp and periapical tissues	rs60311538	3:85421537:T:G	0.29249	-0.0261218	2.42e-07	0.00505852	intron_variant	CADM2	1	0.000883419	chr3:84046839-87046839
Diseases of pulp and periapical tissues	rs10542190	3:85422175:AAC:A	0.292279	-0.0261009	2.45e-07	0.00505712	intron_variant	CADM2	1	0.000872865	chr3:84046839-87046839
Diseases of pulp and periapical tissues	rs7636243	3:85422883:C:T	0.292379	-0.026143	2.35e-07	0.0050575	intron_variant	CADM2	1	0.000906242	chr3:84046839-87046839
Diseases of pulp and periapical tissues	rs7650284	3:85423077:T:C	0.292379	-0.0261455	2.35e-07	0.00505749	intron_variant	CADM2	1	0.000908431	chr3:84046839-87046839
Diseases of pulp and periapical tissues	rs7638953	3:85423312:G:A	0.292278	-0.0261118	2.43e-07	0.00505712	intron_variant	CADM2	1	0.000881902	chr3:84046839-87046839
Diseases of pulp and periapical tissues	rs4856571	3:85425718:G:C	0.292276	-0.0261402	2.35e-07	0.00505708	intron_variant	CADM2	1	0.000906099	chr3:84046839-87046839
Diseases of pulp and periapical tissues	rs35894540	3:85426497:T:C	0.292275	-0.0261563	2.31e-07	0.00505707	intron_variant	CADM2	1	0.000920071	chr3:84046839-87046839
Diseases of pulp and periapical tissues	rs2326309	3:85427867:T:G	0.292323	-0.0262865	2.01e-07	0.00505682	intron_variant	CADM2	1	0.00103902	chr3:84046839-87046839
Diseases of pulp and periapical tissues	rs2326310	3:85427882:G:A	0.292297	-0.026188	2.24e-07	0.00505702	intron_variant	CADM2	1	0.000945081	chr3:84046839-87046839
Diseases of pulp and periapical tissues	rs11920427	3:85428535:C:G	0.292325	-0.026207	2.23e-07	0.00506023	intron_variant	CADM2	1	0.000949783	chr3:84046839-87046839
Diseases of pulp and periapical tissues	rs1865250	3:85432262:T:C	0.291758	-0.0264392	1.77e-07	0.00506299	intron_variant	CADM2	1	0.0011676	chr3:84046839-87046839
Diseases of pulp and periapical tissues	rs1433708	3:85432829:T:C	0.291965	-0.0264839	1.65e-07	0.0050591	intron_variant	CADM2	1	0.00124252	chr3:84046839-87046839
Diseases of pulp and periapical tissues	rs67960974	3:85433140:C:CT	0.292491	-0.0265249	1.59e-07	0.00506075	intron_variant	CADM2	1	0.00128252	chr3:84046839-87046839
Diseases of pulp and periapical tissues	rs7609594	3:85433445:G:A	0.292081	-0.0263759	1.85e-07	0.00505868	intron_variant	CADM2	1	0.00112276	chr3:84046839-87046839
Diseases of pulp and periapical tissues	rs35827242	3:85433511:G:A	0.291965	-0.0264839	1.65e-07	0.00505909	intron_variant	CADM2	1	0.00124259	chr3:84046839-87046839
Diseases of pulp and periapical tissues	rs2196099	3:85435937:G:C	0.291965	-0.0264843	1.65e-07	0.0050591	intron_variant	CADM2	1	0.001243	chr3:84046839-87046839
Diseases of pulp and periapical tissues	rs2217720	3:85436080:G:T	0.291884	-0.0265119	1.61e-07	0.00506049	intron_variant	CADM2	1	0.00126695	chr3:84046839-87046839
Diseases of pulp and periapical tissues	rs9863488	3:85438315:G:A	0.292025	-0.0265097	1.61e-07	0.00505926	intron_variant	CADM2	1	0.0012728	chr3:84046839-87046839
Diseases of pulp and periapical tissues	rs11929525	3:85438332:T:C	0.292025	-0.0265097	1.61e-07	0.00505926	intron_variant	CADM2	1	0.0012728	chr3:84046839-87046839
Diseases of pulp and periapical tissues	rs35614735	3:85438364:GA:G	0.292577	-0.0267753	1.23e-07	0.00506226	intron_variant	CADM2	1	0.00159765	chr3:84046839-87046839
Diseases of pulp and periapical tissues	rs1821351	3:85439175:C:T	0.292138	-0.0264931	1.64e-07	0.00505984	intron_variant	CADM2	1	0.00124894	chr3:84046839-87046839
Diseases of pulp and periapical tissues	rs12637461	3:85439203:G:T	0.292224	-0.0264249	1.77e-07	0.0050606	intron_variant	CADM2	1	0.00116555	chr3:84046839-87046839
Diseases of pulp and periapical tissues	rs1865252	3:85439590:A:G	0.291965	-0.0264845	1.65e-07	0.0050591	intron_variant	CADM2	1	0.00124324	chr3:84046839-87046839
Diseases of pulp and periapical tissues	rs1865251	3:85439919:A:C	0.291965	-0.0264844	1.65e-07	0.0050591	intron_variant	CADM2	1	0.00124312	chr3:84046839-87046839
Diseases of pulp and periapical tissues	rs1897699	3:85440154:A:T	0.291989	-0.0264879	1.64e-07	0.00505911	intron_variant	CADM2	1	0.00124284	chr3:84046839-87046839
Diseases of pulp and periapical tissues	rs2082556	3:85441797:G:A	0.291965	-0.0264843	1.65e-07	0.0050591	intron_variant	CADM2	1	0.001243	chr3:84046839-87046839
Diseases of pulp and periapical tissues	rs11376660	3:85442474:A:AG	0.292032	-0.0264801	1.66e-07	0.00505919	intron_variant	CADM2	1	0.0012323	chr3:84046839-87046839
Diseases of pulp and periapical tissues	rs7627044	3:85444075:G:A	0.291702	-0.0266518	1.41e-07	0.00506311	intron_variant	CADM2	1	0.00142435	chr3:84046839-87046839
Diseases of pulp and periapical tissues	rs4856572	3:85445269:T:C	0.291965	-0.0264955	1.63e-07	0.00505918	intron_variant	CADM2	1	0.00125589	chr3:84046839-87046839
Diseases of pulp and periapical tissues	rs2033526	3:85447608:A:C	0.291901	-0.0265282	1.59e-07	0.00506056	intron_variant	CADM2	1	0.00128659	chr3:84046839-87046839
Diseases of pulp and periapical tissues	rs11922956	3:85448657:A:G	0.291935	-0.0266023	1.46e-07	0.00505956	intron_variant	CADM2	1	0.0013888	chr3:84046839-87046839
Diseases of pulp and periapical tissues	rs993137	3:85449885:C:T	0.291938	-0.0266386	1.4e-07	0.00505956	intron_variant	CADM2	1	0.00143826	chr3:84046839-87046839
Diseases of pulp and periapical tissues	rs993136	3:85450183:T:C	0.291945	-0.0266469	1.39e-07	0.00505955	intron_variant	CADM2	1	0.00144992	chr3:84046839-87046839
Diseases of pulp and periapical tissues	rs6762695	3:85451239:A:G	0.291938	-0.0266384	1.4e-07	0.00505956	intron_variant	CADM2	1	0.00143798	chr3:84046839-87046839
Diseases of pulp and periapical tissues	rs1433715	3:85452579:C:A	0.292719	-0.0260758	2.57e-07	0.00506077	intron_variant	CADM2	1	0.000840116	chr3:84046839-87046839
Diseases of pulp and periapical tissues	rs993716	3:85453441:C:T	0.291938	-0.0266389	1.4e-07	0.00505956	intron_variant	CADM2	1	0.00143867	chr3:84046839-87046839
Diseases of pulp and periapical tissues	rs60759992	3:85454849:C:CAT	0.291938	-0.0266395	1.4e-07	0.00505956	intron_variant	CADM2	1	0.0014395	chr3:84046839-87046839
Diseases of pulp and periapical tissues	rs2117153	3:85455302:G:A	0.291942	-0.0266302	1.41e-07	0.00505951	intron_variant	CADM2	1	0.00142701	chr3:84046839-87046839
Diseases of pulp and periapical tissues	rs1433714	3:85455799:T:G	0.291938	-0.0266391	1.4e-07	0.00505956	intron_variant	CADM2	1	0.00143895	chr3:84046839-87046839
Diseases of pulp and periapical tissues	rs11365888	3:85457988:CT:C	0.291938	-0.02664	1.4e-07	0.00505956	intron_variant	CADM2	1	0.0014402	chr3:84046839-87046839
Diseases of pulp and periapical tissues	rs57630146	3:85459277:G:A	0.291938	-0.0266414	1.4e-07	0.00505956	intron_variant	CADM2	1	0.00144214	chr3:84046839-87046839
Diseases of pulp and periapical tissues	rs4856573	3:85459803:G:A	0.291938	-0.0266408	1.4e-07	0.00505956	intron_variant	CADM2	1	0.00144131	chr3:84046839-87046839
Diseases of pulp and periapical tissues	rs62250711	3:85461393:A:T	0.291938	-0.0266404	1.4e-07	0.00505956	intron_variant	CADM2	1	0.00144075	chr3:84046839-87046839
Diseases of pulp and periapical tissues	rs58545525	3:85461659:TATG:T	0.291938	-0.0266408	1.4e-07	0.00505956	intron_variant	CADM2	1	0.00144131	chr3:84046839-87046839
Diseases of pulp and periapical tissues	rs6774985	3:85463850:T:C	0.291983	-0.0266431	1.4e-07	0.00505985	intron_variant	CADM2	1	0.00144249	chr3:84046839-87046839
Diseases of pulp and periapical tissues	rs6762267	3:85463965:C:A	0.291982	-0.0266507	1.39e-07	0.00505985	intron_variant	CADM2	1	0.0014531	chr3:84046839-87046839
Diseases of pulp and periapical tissues	rs62250712	3:85464566:C:T	0.291985	-0.0266728	1.35e-07	0.00505979	intron_variant	CADM2	1	0.0014849	chr3:84046839-87046839
Diseases of pulp and periapical tissues	rs62250713	3:85464643:A:G	0.281088	-0.0273138	9.35e-08	0.00511596	intron_variant	CADM2	1	0.00201011	chr3:84046839-87046839
Diseases of pulp and periapical tissues	rs62250714	3:85466626:G:A	0.284019	-0.0270985	1.09e-07	0.00510263	intron_variant	CADM2	1	0.00182702	chr3:84046839-87046839
Diseases of pulp and periapical tissues	rs62250715	3:85466846:G:A	0.284023	-0.0271103	1.08e-07	0.00510249	intron_variant	CADM2	1	0.00184933	chr3:84046839-87046839
Diseases of pulp and periapical tissues	rs34133544	3:85468598:G:GA	0.273032	-0.0277735	7.33e-08	0.00515959	intron_variant	CADM2	1	0.00253814	chr3:84046839-87046839
Diseases of pulp and periapical tissues	rs2875907	3:85469430:A:G	0.27298	-0.0277168	7.81e-08	0.00515991	intron_variant	CADM2	1	0.00239898	chr3:84046839-87046839
Diseases of pulp and periapical tissues	rs1368750	3:85470261:T:C	0.284005	-0.0270947	1.09e-07	0.005101	intron_variant	CADM2	1	0.0018363	chr3:84046839-87046839
Diseases of pulp and periapical tissues	rs1155666	3:85471867:T:C	0.284004	-0.0270946	1.09e-07	0.005101	intron_variant	CADM2	1	0.00183613	chr3:84046839-87046839
Diseases of pulp and periapical tissues	rs2069123	3:85473644:T:G	0.284004	-0.0270942	1.09e-07	0.00510099	intron_variant	CADM2	1	0.00183551	chr3:84046839-87046839
Diseases of pulp and periapical tissues	rs11127893	3:85475020:C:T	0.272992	-0.0277044	7.91e-08	0.00515987	intron_variant	CADM2	1	0.00236208	chr3:84046839-87046839
Diseases of pulp and periapical tissues	rs67336646	3:85475324:T:A	0.283885	-0.0272015	9.75e-08	0.00510223	intron_variant	CADM2	1	0.00202372	chr3:84046839-87046839
Diseases of pulp and periapical tissues	rs12637791	3:85476173:T:G	0.272971	-0.027692	8.01e-08	0.00515985	intron_variant	CADM2	1	0.00234251	chr3:84046839-87046839
Diseases of pulp and periapical tissues	rs34684036	3:85476971:T:TCTC	0.272992	-0.0277039	7.91e-08	0.00515986	intron_variant	CADM2	1	0.00236106	chr3:84046839-87046839
Diseases of pulp and periapical tissues	rs7621381	3:85477716:C:G	0.28394	-0.0271487	1.03e-07	0.00510166	intron_variant	CADM2	1	0.00192836	chr3:84046839-87046839
Diseases of pulp and periapical tissues	rs1542248	3:85478184:G:A	0.28399	-0.0271464	1.03e-07	0.0051011	intron_variant	CADM2	1	0.00192949	chr3:84046839-87046839
Diseases of pulp and periapical tissues	rs11284355	3:85479443:TG:T	0.28387	-0.0271581	1.03e-07	0.00510309	intron_variant	CADM2	1	0.00193284	chr3:84046839-87046839
Diseases of pulp and periapical tissues	rs7614148	3:85480478:G:A	0.283987	-0.0271496	1.02e-07	0.00510107	intron_variant	CADM2	1	0.00193577	chr3:84046839-87046839
Diseases of pulp and periapical tissues	rs62250719	3:85482700:G:T	0.283985	-0.0271544	1.02e-07	0.00510109	intron_variant	CADM2	1	0.00194458	chr3:84046839-87046839
Diseases of pulp and periapical tissues	rs10511085	3:85482737:C:A	0.283985	-0.0271544	1.02e-07	0.00510109	intron_variant	CADM2	1	0.00194458	chr3:84046839-87046839
Diseases of pulp and periapical tissues	rs17515196	3:85482969:G:A	0.284019	-0.0271449	1.03e-07	0.0051012	intron_variant	CADM2	1	0.00192593	chr3:84046839-87046839
Diseases of pulp and periapical tissues	rs1813696	3:85485617:A:G	0.272967	-0.0277184	7.79e-08	0.0051598	intron_variant	CADM2	1	0.00240401	chr3:84046839-87046839
Diseases of pulp and periapical tissues	rs56816351	3:85486705:G:GA	0.28427	-0.0270779	1.09e-07	0.00509804	intron_variant	CADM2	1	0.00183436	chr3:84046839-87046839
Diseases of pulp and periapical tissues	rs57872438	3:85486706:G:A	0.28427	-0.0270779	1.09e-07	0.00509804	intron_variant	CADM2	1	0.00183436	chr3:84046839-87046839
Diseases of pulp and periapical tissues	rs2077839	3:85487164:C:T	0.272966	-0.0277197	7.78e-08	0.00515978	intron_variant	CADM2	1	0.00240728	chr3:84046839-87046839
Diseases of pulp and periapical tissues	rs55897272	3:85489834:G:A	0.284385	-0.0270677	1.1e-07	0.00509887	intron_variant	CADM2	1	0.0018081	chr3:84046839-87046839
Diseases of pulp and periapical tissues	rs7647981	3:85489928:A:G	0.272967	-0.0277233	7.74e-08	0.00515976	intron_variant	CADM2	1	0.00241593	chr3:84046839-87046839
Diseases of pulp and periapical tissues	rs138246680	3:85490067:C:CATTAT	0.272515	-0.027903	6.49e-08	0.00516257	intron_variant	CADM2	1	0.00280726	chr3:84046839-87046839
Diseases of pulp and periapical tissues	rs67416405	3:85490084:T:C	0.272967	-0.0277233	7.74e-08	0.00515976	intron_variant	CADM2	1	0.00241593	chr3:84046839-87046839
Diseases of pulp and periapical tissues	rs11127895	3:85490660:T:G	0.284317	-0.0270898	1.07e-07	0.0050981	intron_variant	CADM2	1	0.00185538	chr3:84046839-87046839
Diseases of pulp and periapical tissues	rs11127896	3:85490666:C:T	0.284281	-0.0270821	1.08e-07	0.00509815	intron_variant	CADM2	1	0.00184083	chr3:84046839-87046839
Diseases of pulp and periapical tissues	rs57755423	3:85491614:A:C	0.272967	-0.0277232	7.75e-08	0.00515976	intron_variant	CADM2	1	0.00241569	chr3:84046839-87046839
Diseases of pulp and periapical tissues	rs34171248	3:85492784:CT:C	0.272967	-0.0277232	7.75e-08	0.00515976	intron_variant	CADM2	1	0.00241569	chr3:84046839-87046839
Diseases of pulp and periapical tissues	rs10716596	3:85493445:CT:C	0.283988	-0.0271514	1.02e-07	0.00510101	intron_variant	CADM2	1	0.00193976	chr3:84046839-87046839
Diseases of pulp and periapical tissues	rs1551043	3:85495060:G:T	0.28378	-0.0271218	1.07e-07	0.00510364	intron_variant	CADM2	1	0.00185934	chr3:84046839-87046839
Diseases of pulp and periapical tissues	rs1551044	3:85495133:T:C	0.272967	-0.0277232	7.75e-08	0.00515976	intron_variant	CADM2	1	0.00241569	chr3:84046839-87046839
Diseases of pulp and periapical tissues	rs7614552	3:85496029:T:A	0.272984	-0.0276495	8.38e-08	0.00515975	intron_variant	CADM2	1	0.00224996	chr3:84046839-87046839
Diseases of pulp and periapical tissues	rs10433525	3:85496716:T:C	0.272967	-0.0277233	7.74e-08	0.00515976	intron_variant	CADM2	1	0.00241593	chr3:84046839-87046839
Diseases of pulp and periapical tissues	rs35291972	3:85497031:ACACC:A	0.272967	-0.0277233	7.74e-08	0.00515976	intron_variant	CADM2	1	0.00241593	chr3:84046839-87046839
Diseases of pulp and periapical tissues	rs10433499	3:85497551:C:T	0.272976	-0.0277562	7.48e-08	0.00515978	intron_variant	CADM2	1	0.00249374	chr3:84046839-87046839
Diseases of pulp and periapical tissues	rs10433500	3:85497648:G:A	0.281904	-0.0265211	2.12e-07	0.00511182	intron_variant	CADM2	1	0.00100435	chr3:84046839-87046839
Diseases of pulp and periapical tissues	rs7618124	3:85499536:A:G	0.272971	-0.0277027	7.92e-08	0.00515974	intron_variant	CADM2	1	0.0023686	chr3:84046839-87046839
Diseases of pulp and periapical tissues	rs7618429	3:85499870:A:G	0.284274	-0.027062	1.11e-07	0.00509799	intron_variant	CADM2	1	0.00180685	chr3:84046839-87046839
Diseases of pulp and periapical tissues	rs6549030	3:85500930:T:C	0.272676	-0.027616	8.85e-08	0.00516304	intron_variant	CADM2	1	0.0021396	chr3:84046839-87046839
Diseases of pulp and periapical tissues	rs62250750	3:85501819:T:C	0.284842	-0.0268095	1.45e-07	0.00509812	intron_variant	CADM2	1	0.00142057	chr3:84046839-87046839
Diseases of pulp and periapical tissues	rs726610	3:85502253:C:T	0.272328	-0.0277583	7.64e-08	0.00516389	intron_variant	CADM2	1	0.00242209	chr3:84046839-87046839
Diseases of pulp and periapical tissues	rs12638798	3:85502670:T:C	0.272785	-0.0275537	9.36e-08	0.00516104	intron_variant	CADM2	1	0.00203703	chr3:84046839-87046839
Diseases of pulp and periapical tissues	rs58175373	3:85503080:C:CCA	0.284448	-0.0268928	1.35e-07	0.00510142	intron_variant	CADM2	1	0.00150762	chr3:84046839-87046839
Diseases of pulp and periapical tissues	rs55667839	3:85503083:A:T	0.284083	-0.0269409	1.27e-07	0.00509928	intron_variant	CADM2	1	0.00159628	chr3:84046839-87046839
Diseases of pulp and periapical tissues	rs62250752	3:85503088:T:A	0.284304	-0.0268877	1.35e-07	0.00510051	intron_variant	CADM2	1	0.00150733	chr3:84046839-87046839
Diseases of pulp and periapical tissues	rs775856991	3:85503089:ACTCC:A	0.284304	-0.0268877	1.35e-07	0.00510051	intron_variant	CADM2	1	0.00150733	chr3:84046839-87046839
Diseases of pulp and periapical tissues	rs764523228	3:85503094:T:TGTAAA	0.284083	-0.0269409	1.27e-07	0.00509928	intron_variant	CADM2	1	0.00159628	chr3:84046839-87046839
Diseases of pulp and periapical tissues	rs4637303	3:85503637:C:T	0.272781	-0.027579	9.11e-08	0.00516109	intron_variant	CADM2	1	0.00208684	chr3:84046839-87046839
Diseases of pulp and periapical tissues	rs12495758	3:85505112:G:A	0.272374	-0.027744	7.75e-08	0.00516367	intron_variant	CADM2	1	0.00239187	chr3:84046839-87046839
Diseases of pulp and periapical tissues	rs1449391	3:85505432:G:T	0.284086	-0.0269214	1.3e-07	0.00509991	intron_variant	CADM2	1	0.00156152	chr3:84046839-87046839
Diseases of pulp and periapical tissues	rs11288859	3:85507923:TA:T	0.272827	-0.0275652	9.23e-08	0.00516087	intron_variant	CADM2	1	0.00206191	chr3:84046839-87046839
Diseases of pulp and periapical tissues	rs62250754	3:85508421:G:T	0.284023	-0.0269015	1.34e-07	0.00510084	intron_variant	CADM2	1	0.00152475	chr3:84046839-87046839
Diseases of pulp and periapical tissues	rs11127897	3:85512658:T:C	0.272851	-0.0275734	9.15e-08	0.0051609	intron_variant	CADM2	1	0.00207025	chr3:84046839-87046839
Diseases of pulp and periapical tissues	rs34740808	3:85512792:TAATA:T	0.284058	-0.0269194	1.31e-07	0.00510043	intron_variant	CADM2	1	0.00155527	chr3:84046839-87046839
Diseases of pulp and periapical tissues	rs6804845	3:85514696:A:C	0.282692	-0.0269697	1.29e-07	0.00510801	intron_variant	CADM2	1	0.00157703	chr3:84046839-87046839
Diseases of pulp and periapical tissues	rs62250758	3:85515713:G:T	0.284025	-0.0271534	1.02e-07	0.00510056	intron_variant	CADM2	1	0.00194021	chr3:84046839-87046839
Diseases of pulp and periapical tissues	rs17455991	3:85516344:T:C	0.272784	-0.0278402	6.89e-08	0.00516124	intron_variant	CADM2	1	0.00268241	chr3:84046839-87046839
Diseases of pulp and periapical tissues	rs1375560	3:85516578:G:T	0.284094	-0.0272235	9.35e-08	0.00509913	intron_variant	CADM2	1	0.00209909	chr3:84046839-87046839
Diseases of pulp and periapical tissues	rs1992967	3:85519918:G:A	0.272792	-0.027869	6.66e-08	0.00516086	intron_variant	CADM2	1	0.00276398	chr3:84046839-87046839
Diseases of pulp and periapical tissues	rs17515586	3:85520022:A:G	0.284094	-0.0272235	9.35e-08	0.00509913	intron_variant	CADM2	1	0.00209909	chr3:84046839-87046839
Diseases of pulp and periapical tissues	rs10511083	3:85521809:A:G	0.284168	-0.0272119	9.5e-08	0.0050996	intron_variant	CADM2	1	0.00207061	chr3:84046839-87046839
Diseases of pulp and periapical tissues	rs6764988	3:85522103:A:C	0.284094	-0.0272233	9.36e-08	0.00509913	intron_variant	CADM2	1	0.00209868	chr3:84046839-87046839
Diseases of pulp and periapical tissues	rs1868532	3:85522733:C:T	0.284094	-0.0272233	9.36e-08	0.00509913	intron_variant	CADM2	1	0.00209868	chr3:84046839-87046839
Diseases of pulp and periapical tissues	rs1449393	3:85523399:C:T	0.284119	-0.0272236	9.35e-08	0.00509916	intron_variant	CADM2	1	0.00209134	chr3:84046839-87046839
Diseases of pulp and periapical tissues	rs1449394	3:85523762:C:T	0.28412	-0.0272232	9.36e-08	0.00509917	intron_variant	CADM2	1	0.00209042	chr3:84046839-87046839
Diseases of pulp and periapical tissues	rs4856579	3:85523936:T:C	0.284094	-0.0272233	9.36e-08	0.00509913	intron_variant	CADM2	1	0.00209868	chr3:84046839-87046839
Diseases of pulp and periapical tissues	rs4856580	3:85524183:T:A	0.284094	-0.0272233	9.36e-08	0.00509913	intron_variant	CADM2	1	0.00209868	chr3:84046839-87046839
Diseases of pulp and periapical tissues	rs58828944	3:85524922:T:C	0.284094	-0.0272232	9.36e-08	0.00509913	intron_variant	CADM2	1	0.00209848	chr3:84046839-87046839
Diseases of pulp and periapical tissues	rs59825726	3:85525132:G:A	0.284051	-0.0272357	9.27e-08	0.00509991	intron_variant	CADM2	1	0.00211538	chr3:84046839-87046839
Diseases of pulp and periapical tissues	rs62252462	3:85525270:G:A	0.28411	-0.0272439	9.26e-08	0.00510126	intron_variant	CADM2	1	0.00211706	chr3:84046839-87046839
Diseases of pulp and periapical tissues	rs62252463	3:85525409:G:A	0.284216	-0.0271359	1.03e-07	0.00509983	intron_variant	CADM2	1	0.00192	chr3:84046839-87046839
Diseases of pulp and periapical tissues	rs62252464	3:85525544:A:G	0.284094	-0.0272232	9.36e-08	0.00509913	intron_variant	CADM2	1	0.00209848	chr3:84046839-87046839
Diseases of pulp and periapical tissues	rs62252465	3:85525549:C:T	0.284094	-0.0272232	9.36e-08	0.00509913	intron_variant	CADM2	1	0.00209848	chr3:84046839-87046839
Diseases of pulp and periapical tissues	rs62252466	3:85525592:A:G	0.284094	-0.0272232	9.36e-08	0.00509913	intron_variant	CADM2	1	0.00209848	chr3:84046839-87046839
Diseases of pulp and periapical tissues	rs62252467	3:85525630:G:C	0.284094	-0.0272232	9.36e-08	0.00509913	intron_variant	CADM2	1	0.00209848	chr3:84046839-87046839
Diseases of pulp and periapical tissues	rs34107103	3:85526151:G:GA	0.272804	-0.0278671	6.68e-08	0.00516088	intron_variant	CADM2	1	0.00275861	chr3:84046839-87046839
Diseases of pulp and periapical tissues	rs1470635	3:85526215:C:T	0.284148	-0.027236	9.25e-08	0.00509948	intron_variant	CADM2	1	0.00212033	chr3:84046839-87046839
Diseases of pulp and periapical tissues	rs7427346	3:85526369:T:C	0.284094	-0.0272232	9.36e-08	0.00509913	intron_variant	CADM2	1	0.00209848	chr3:84046839-87046839
Diseases of pulp and periapical tissues	rs35738543	3:85526540:T:G	0.284094	-0.0272232	9.36e-08	0.00509913	intron_variant	CADM2	1	0.00209848	chr3:84046839-87046839
Diseases of pulp and periapical tissues	rs17456263	3:85526573:C:A	0.284094	-0.0272232	9.36e-08	0.00509913	intron_variant	CADM2	1	0.00209848	chr3:84046839-87046839
Diseases of pulp and periapical tissues	rs35701422	3:85526625:T:C	0.284318	-0.0274145	7.57e-08	0.00509835	intron_variant	CADM2	1	0.00253809	chr3:84046839-87046839
Diseases of pulp and periapical tissues	rs12491722	3:85526647:T:C	0.272792	-0.0278688	6.66e-08	0.00516086	intron_variant	CADM2	1	0.00276344	chr3:84046839-87046839
Diseases of pulp and periapical tissues	rs59967234	3:85526694:A:G	0.284094	-0.0272232	9.36e-08	0.00509913	intron_variant	CADM2	1	0.00209848	chr3:84046839-87046839
Diseases of pulp and periapical tissues	rs59225869	3:85526836:A:G	0.284156	-0.0271943	9.68e-08	0.00509956	intron_variant	CADM2	1	0.00203647	chr3:84046839-87046839
Diseases of pulp and periapical tissues	rs60427790	3:85526941:T:C	0.284095	-0.0272189	9.4e-08	0.00509913	intron_variant	CADM2	1	0.00208972	chr3:84046839-87046839
Diseases of pulp and periapical tissues	rs56778912	3:85526954:C:T	0.284094	-0.0272232	9.36e-08	0.00509913	intron_variant	CADM2	1	0.00209848	chr3:84046839-87046839
Diseases of pulp and periapical tissues	rs66505109	3:85527308:A:C	0.284434	-0.0272366	9.35e-08	0.00510145	intron_variant	CADM2	1	0.00210151	chr3:84046839-87046839
Diseases of pulp and periapical tissues	rs7628237	3:85527498:A:G	0.286697	-0.0276042	6.45e-08	0.00510634	intron_variant	CADM2	1	0.0029136	chr3:84046839-87046839
Diseases of pulp and periapical tissues	rs56777875	3:85527856:G:A	0.284094	-0.0272232	9.36e-08	0.00509913	intron_variant	CADM2	1	0.00209848	chr3:84046839-87046839
Diseases of pulp and periapical tissues	rs4856581	3:85528016:G:A	0.284094	-0.0272231	9.36e-08	0.00509913	intron_variant	CADM2	1	0.00209827	chr3:84046839-87046839
Diseases of pulp and periapical tissues	rs4856583	3:85528119:A:G	0.284094	-0.0272231	9.36e-08	0.00509913	intron_variant	CADM2	1	0.00209827	chr3:84046839-87046839
Diseases of pulp and periapical tissues	rs1449389	3:85528387:A:G	0.284094	-0.0272221	9.37e-08	0.00509913	intron_variant	CADM2	1	0.00209624	chr3:84046839-87046839
Diseases of pulp and periapical tissues	rs57671246	3:85528541:C:G	0.284119	-0.0272225	9.37e-08	0.00509916	intron_variant	CADM2	1	0.0020891	chr3:84046839-87046839
Diseases of pulp and periapical tissues	rs1449390	3:85528553:G:A	0.284119	-0.0272225	9.37e-08	0.00509916	intron_variant	CADM2	1	0.0020891	chr3:84046839-87046839
Diseases of pulp and periapical tissues	rs10511078	3:85528885:G:A	0.272792	-0.027868	6.67e-08	0.00516086	intron_variant	CADM2	1	0.00276129	chr3:84046839-87046839
Diseases of pulp and periapical tissues	rs55939743	3:85528927:G:A	0.284094	-0.027222	9.37e-08	0.00509913	intron_variant	CADM2	1	0.00209603	chr3:84046839-87046839
Diseases of pulp and periapical tissues	rs62252495	3:85528979:G:A	0.284094	-0.027222	9.37e-08	0.00509913	intron_variant	CADM2	1	0.00209603	chr3:84046839-87046839
Diseases of pulp and periapical tissues	rs62252496	3:85529030:G:A	0.284094	-0.027222	9.37e-08	0.00509913	intron_variant	CADM2	1	0.00209603	chr3:84046839-87046839
Diseases of pulp and periapical tissues	rs62252497	3:85529313:C:T	0.284094	-0.0272208	9.38e-08	0.00509914	intron_variant	CADM2	1	0.00209348	chr3:84046839-87046839
Diseases of pulp and periapical tissues	rs56187922	3:85529575:C:A	0.284107	-0.0272395	9.19e-08	0.00509908	intron_variant	CADM2	1	0.00213263	chr3:84046839-87046839
Diseases of pulp and periapical tissues	rs12633657	3:85529691:C:A	0.272792	-0.0278654	6.69e-08	0.00516087	intron_variant	CADM2	1	0.00275418	chr3:84046839-87046839
Diseases of pulp and periapical tissues	rs62252499	3:85530456:A:G	0.281521	-0.0273275	9.12e-08	0.00511413	intron_variant	CADM2	1	0.0021328	chr3:84046839-87046839
Diseases of pulp and periapical tissues	rs62252500	3:85530460:C:T	0.284095	-0.0272151	9.44e-08	0.00509915	intron_variant	CADM2	1	0.00208183	chr3:84046839-87046839
Diseases of pulp and periapical tissues	rs62252501	3:85530488:A:G	0.284087	-0.0272198	9.4e-08	0.00509924	intron_variant	CADM2	1	0.00209038	chr3:84046839-87046839
Diseases of pulp and periapical tissues	rs4856584	3:85531178:A:T	0.272792	-0.027861	6.72e-08	0.00516089	intron_variant	CADM2	1	0.00274218	chr3:84046839-87046839
Diseases of pulp and periapical tissues	rs17516256	3:85531438:G:A	0.28416	-0.0272084	9.53e-08	0.00509961	intron_variant	CADM2	1	0.00206345	chr3:84046839-87046839
Diseases of pulp and periapical tissues	rs11923525	3:85531949:G:A	0.283994	-0.0272474	9.22e-08	0.00510108	intron_variant	CADM2	1	0.00212566	chr3:84046839-87046839
Diseases of pulp and periapical tissues	rs35608699	3:85531955:T:A	0.283994	-0.0272474	9.22e-08	0.00510108	intron_variant	CADM2	1	0.00212566	chr3:84046839-87046839
Diseases of pulp and periapical tissues	rs77657121	3:85532081:G:A	0.284095	-0.0272115	9.48e-08	0.00509917	intron_variant	CADM2	1	0.00207434	chr3:84046839-87046839
Diseases of pulp and periapical tissues	rs17516284	3:85532236:G:A	0.284095	-0.0272115	9.48e-08	0.00509917	intron_variant	CADM2	1	0.00207434	chr3:84046839-87046839
Diseases of pulp and periapical tissues	rs62252503	3:85532608:G:C	0.284095	-0.0272115	9.48e-08	0.00509917	intron_variant	CADM2	1	0.00207434	chr3:84046839-87046839
Diseases of pulp and periapical tissues	rs62252505	3:85532629:C:T	0.283875	-0.0274466	7.46e-08	0.00510179	intron_variant	CADM2	1	0.00257082	chr3:84046839-87046839
Diseases of pulp and periapical tissues	rs113351222	3:85532841:A:C	0.284095	-0.0272115	9.48e-08	0.00509917	intron_variant	CADM2	1	0.00207434	chr3:84046839-87046839
Diseases of pulp and periapical tissues	rs62252506	3:85532876:T:C	0.284095	-0.0272115	9.48e-08	0.00509917	intron_variant	CADM2	1	0.00207434	chr3:84046839-87046839
Diseases of pulp and periapical tissues	rs62252507	3:85532928:C:T	0.284095	-0.0272113	9.48e-08	0.00509917	intron_variant	CADM2	1	0.00207394	chr3:84046839-87046839
Diseases of pulp and periapical tissues	rs62252508	3:85533081:G:A	0.272792	-0.02786	6.73e-08	0.00516089	intron_variant	CADM2	1	0.00273952	chr3:84046839-87046839
Diseases of pulp and periapical tissues	rs62252509	3:85533095:C:T	0.284095	-0.0272109	9.48e-08	0.00509917	intron_variant	CADM2	1	0.00207313	chr3:84046839-87046839
Diseases of pulp and periapical tissues	rs17456763	3:85533493:C:T	0.284095	-0.027211	9.48e-08	0.00509917	intron_variant	CADM2	1	0.00207333	chr3:84046839-87046839
Diseases of pulp and periapical tissues	rs17516346	3:85533530:A:G	0.284119	-0.0272114	9.48e-08	0.0050992	intron_variant	CADM2	1	0.00206628	chr3:84046839-87046839
Diseases of pulp and periapical tissues	rs67018424	3:85533563:G:A	0.284095	-0.027211	9.48e-08	0.00509917	intron_variant	CADM2	1	0.00207333	chr3:84046839-87046839
Diseases of pulp and periapical tissues	rs17456820	3:85533789:T:A	0.284095	-0.027211	9.48e-08	0.00509917	intron_variant	CADM2	1	0.00207333	chr3:84046839-87046839
Diseases of pulp and periapical tissues	rs10511076	3:85534043:A:G	0.283847	-0.0271993	9.86e-08	0.00510365	intron_variant	CADM2	1	0.00200441	chr3:84046839-87046839
Diseases of pulp and periapical tissues	rs10511075	3:85534253:G:A	0.284095	-0.0272105	9.49e-08	0.00509917	intron_variant	CADM2	1	0.00207232	chr3:84046839-87046839
Diseases of pulp and periapical tissues	rs58919842	3:85534321:G:A	0.284095	-0.0272105	9.49e-08	0.00509917	intron_variant	CADM2	1	0.00207232	chr3:84046839-87046839
Diseases of pulp and periapical tissues	rs59491876	3:85534356:C:G	0.284095	-0.0272105	9.49e-08	0.00509917	intron_variant	CADM2	1	0.00207232	chr3:84046839-87046839
Diseases of pulp and periapical tissues	rs59770976	3:85534392:A:G	0.284056	-0.0272087	9.55e-08	0.00509988	intron_variant	CADM2	1	0.00206084	chr3:84046839-87046839
Diseases of pulp and periapical tissues	rs12629607	3:85534458:T:C	0.272319	-0.0281046	5.26e-08	0.005164	intron_variant	CADM2	1	0.00338829	chr3:84046839-87046839
Diseases of pulp and periapical tissues	rs56779213	3:85534595:A:G	0.283821	-0.0271393	1.05e-07	0.00510284	intron_variant	CADM2	1	0.00189814	chr3:84046839-87046839
Diseases of pulp and periapical tissues	rs17516470	3:85534732:C:G	0.284095	-0.0272105	9.49e-08	0.00509917	intron_variant	CADM2	1	0.00207232	chr3:84046839-87046839
Diseases of pulp and periapical tissues	rs57756567	3:85534777:T:A	0.284095	-0.0272105	9.49e-08	0.00509917	intron_variant	CADM2	1	0.00207232	chr3:84046839-87046839
Diseases of pulp and periapical tissues	rs17516504	3:85534795:T:C	0.284095	-0.0272105	9.49e-08	0.00509917	intron_variant	CADM2	1	0.00207232	chr3:84046839-87046839
Diseases of pulp and periapical tissues	rs76034006	3:85535084:G:GA	0.284194	-0.02721	9.53e-08	0.00509985	intron_variant	CADM2	1	0.00206363	chr3:84046839-87046839
Diseases of pulp and periapical tissues	rs62252512	3:85535328:A:T	0.284095	-0.0272065	9.53e-08	0.00509918	intron_variant	CADM2	1	0.00206418	chr3:84046839-87046839
Diseases of pulp and periapical tissues	rs74384786	3:85535536:CT:C	0.284095	-0.0272065	9.53e-08	0.00509918	intron_variant	CADM2	1	0.00206418	chr3:84046839-87046839
Diseases of pulp and periapical tissues	rs17516546	3:85535875:A:G	0.284095	-0.0272064	9.53e-08	0.00509918	intron_variant	CADM2	1	0.00206398	chr3:84046839-87046839
Diseases of pulp and periapical tissues	rs73130364	3:85535885:T:C	0.284095	-0.0272064	9.53e-08	0.00509918	intron_variant	CADM2	1	0.00206398	chr3:84046839-87046839
Diseases of pulp and periapical tissues	rs73130366	3:85535886:G:A	0.284095	-0.0272064	9.53e-08	0.00509918	intron_variant	CADM2	1	0.00206398	chr3:84046839-87046839
Diseases of pulp and periapical tissues	rs66625173	3:85535941:A:G	0.284141	-0.027215	9.45e-08	0.00509927	intron_variant	CADM2	1	0.00208056	chr3:84046839-87046839
Diseases of pulp and periapical tissues	rs17516580	3:85535994:G:C	0.284095	-0.0272064	9.53e-08	0.00509918	intron_variant	CADM2	1	0.00206398	chr3:84046839-87046839
Diseases of pulp and periapical tissues	rs17457050	3:85536127:C:T	0.284092	-0.027206	9.54e-08	0.00509924	intron_variant	CADM2	1	0.00206257	chr3:84046839-87046839
Diseases of pulp and periapical tissues	rs67544605	3:85536190:A:T	0.284095	-0.0272064	9.53e-08	0.00509918	intron_variant	CADM2	1	0.00206398	chr3:84046839-87046839
Diseases of pulp and periapical tissues	rs17516683	3:85536281:G:A	0.284095	-0.0272064	9.53e-08	0.00509918	intron_variant	CADM2	1	0.00206398	chr3:84046839-87046839
Diseases of pulp and periapical tissues	rs66632973	3:85536402:A:T	0.284014	-0.0272307	9.36e-08	0.00510064	intron_variant	CADM2	1	0.00209682	chr3:84046839-87046839
Diseases of pulp and periapical tissues	rs74420518	3:85536460:TG:T	0.285489	-0.0265499	1.88e-07	0.00509478	intron_variant	CADM2	1	0.00113203	chr3:84046839-87046839
Diseases of pulp and periapical tissues	rs66781790	3:85536496:A:G	0.284101	-0.0272014	9.58e-08	0.00509922	intron_variant	CADM2	1	0.00205356	chr3:84046839-87046839
Diseases of pulp and periapical tissues	rs17457189	3:85536710:G:A	0.284113	-0.0271827	9.78e-08	0.00509919	intron_variant	CADM2	1	0.002017	chr3:84046839-87046839
Diseases of pulp and periapical tissues	rs17457217	3:85537371:A:T	0.284113	-0.0272289	9.31e-08	0.00509927	intron_variant	CADM2	1	0.00210093	chr3:84046839-87046839
Diseases of pulp and periapical tissues	rs35882540	3:85537607:GCTATTTAACATGTCATGA:G	0.28419	-0.0272657	8.92e-08	0.00509882	intron_variant	CADM2	1	0.00219098	chr3:84046839-87046839
Diseases of pulp and periapical tissues	rs2167046	3:85537656:G:A	0.284183	-0.0271964	9.67e-08	0.00509978	intron_variant	CADM2	1	0.0020384	chr3:84046839-87046839
Diseases of pulp and periapical tissues	rs2167047	3:85537685:A:T	0.284133	-0.0271912	9.7e-08	0.00509936	intron_variant	CADM2	1	0.0020323	chr3:84046839-87046839
Diseases of pulp and periapical tissues	rs5850689	3:85537753:T:TG	0.284109	-0.0271999	9.6e-08	0.0050992	intron_variant	CADM2	1	0.00205085	chr3:84046839-87046839
Diseases of pulp and periapical tissues	rs2122235	3:85537771:C:T	0.283421	-0.0272482	9.33e-08	0.00510329	intron_variant	CADM2	1	0.00210878	chr3:84046839-87046839
Diseases of pulp and periapical tissues	rs62252513	3:85538387:C:T	0.284095	-0.0272064	9.53e-08	0.00509918	intron_variant	CADM2	1	0.00206398	chr3:84046839-87046839
Diseases of pulp and periapical tissues	rs76105429	3:85538453:CT:C	0.28412	-0.0272068	9.53e-08	0.00509921	intron_variant	CADM2	1	0.00205696	chr3:84046839-87046839
Diseases of pulp and periapical tissues	rs17516857	3:85538560:A:C	0.28412	-0.0272068	9.53e-08	0.00509921	intron_variant	CADM2	1	0.00205696	chr3:84046839-87046839
Diseases of pulp and periapical tissues	rs11127898	3:85538579:C:G	0.272816	-0.0278574	6.75e-08	0.00516092	intron_variant	CADM2	1	0.00272204	chr3:84046839-87046839
Diseases of pulp and periapical tissues	rs78661387	3:85538728:C:CA	0.284095	-0.0272064	9.53e-08	0.00509918	intron_variant	CADM2	1	0.00206398	chr3:84046839-87046839
Diseases of pulp and periapical tissues	rs35789162	3:85538912:T:TAA	0.284521	-0.0270981	1.08e-07	0.00510043	intron_variant	CADM2	1	0.00184619	chr3:84046839-87046839
Diseases of pulp and periapical tissues	rs34467301	3:85538920:T:C	0.284521	-0.0270981	1.08e-07	0.00510043	intron_variant	CADM2	1	0.00184619	chr3:84046839-87046839
Diseases of pulp and periapical tissues	rs35438712	3:85539055:T:C	0.284095	-0.0272064	9.53e-08	0.00509918	intron_variant	CADM2	1	0.00206398	chr3:84046839-87046839
Diseases of pulp and periapical tissues	rs17457377	3:85539225:T:G	0.284096	-0.0272042	9.55e-08	0.00509919	intron_variant	CADM2	1	0.00205946	chr3:84046839-87046839
Diseases of pulp and periapical tissues	rs148921522	3:85539255:T:TTAAC	0.28414	-0.0272357	9.25e-08	0.00509944	intron_variant	CADM2	1	0.00212044	chr3:84046839-87046839
Diseases of pulp and periapical tissues	rs62252516	3:85539344:C:T	0.284095	-0.0272064	9.53e-08	0.00509918	intron_variant	CADM2	1	0.00206398	chr3:84046839-87046839
Diseases of pulp and periapical tissues	rs17457426	3:85539812:A:C	0.284146	-0.0272019	9.59e-08	0.00509949	intron_variant	CADM2	1	0.00205156	chr3:84046839-87046839
Diseases of pulp and periapical tissues	rs17457454	3:85539860:T:C	0.284095	-0.0272064	9.53e-08	0.00509918	intron_variant	CADM2	1	0.00206398	chr3:84046839-87046839
Diseases of pulp and periapical tissues	rs62252518	3:85539872:A:T	0.284109	-0.0271999	9.6e-08	0.0050992	intron_variant	CADM2	1	0.00205085	chr3:84046839-87046839
Diseases of pulp and periapical tissues	rs62252519	3:85540096:T:A	0.28412	-0.0272068	9.53e-08	0.00509921	intron_variant	CADM2	1	0.00205696	chr3:84046839-87046839
Diseases of pulp and periapical tissues	rs6766493	3:85540125:G:A	0.284095	-0.0272065	9.53e-08	0.00509918	intron_variant	CADM2	1	0.00206418	chr3:84046839-87046839
Diseases of pulp and periapical tissues	rs6779501	3:85540430:T:C	0.284169	-0.027247	9.18e-08	0.00510026	intron_variant	CADM2	1	0.002135	chr3:84046839-87046839
Diseases of pulp and periapical tissues	rs4856271	3:85540747:A:G	0.284095	-0.0272065	9.53e-08	0.00509918	intron_variant	CADM2	1	0.00206418	chr3:84046839-87046839
Diseases of pulp and periapical tissues	rs58796643	3:85541103:A:T	0.284028	-0.0272285	9.37e-08	0.00510032	intron_variant	CADM2	1	0.0020956	chr3:84046839-87046839
Diseases of pulp and periapical tissues	rs60597959	3:85541116:T:A	0.284095	-0.0272065	9.53e-08	0.00509918	intron_variant	CADM2	1	0.00206418	chr3:84046839-87046839
Diseases of pulp and periapical tissues	rs62253961	3:85541121:C:T	0.284095	-0.0272065	9.53e-08	0.00509918	intron_variant	CADM2	1	0.00206418	chr3:84046839-87046839
Diseases of pulp and periapical tissues	rs142262917	3:85541279:C:CAT	0.284096	-0.0272087	9.51e-08	0.00509919	intron_variant	CADM2	1	0.00206849	chr3:84046839-87046839
Diseases of pulp and periapical tissues	rs61586601	3:85541294:A:T	0.284095	-0.0272065	9.53e-08	0.00509918	intron_variant	CADM2	1	0.00206418	chr3:84046839-87046839
Diseases of pulp and periapical tissues	rs57813006	3:85541502:T:TA	0.284042	-0.0272191	9.45e-08	0.00510014	intron_variant	CADM2	1	0.002079	chr3:84046839-87046839
Diseases of pulp and periapical tissues	rs17517080	3:85541551:C:G	0.283904	-0.0272366	9.4e-08	0.00510236	intron_variant	CADM2	1	0.00208972	chr3:84046839-87046839
Diseases of pulp and periapical tissues	rs17517121	3:85541958:G:A	0.284031	-0.027228	9.37e-08	0.00510032	intron_variant	CADM2	1	0.0020948	chr3:84046839-87046839
Diseases of pulp and periapical tissues	rs17517142	3:85542079:A:C	0.284095	-0.0272065	9.53e-08	0.00509918	intron_variant	CADM2	1	0.00206418	chr3:84046839-87046839
Diseases of pulp and periapical tissues	rs17457642	3:85542213:C:T	0.284095	-0.0272065	9.53e-08	0.00509918	intron_variant	CADM2	1	0.00206418	chr3:84046839-87046839
Diseases of pulp and periapical tissues	rs17457669	3:85542301:T:C	0.284067	-0.0272173	9.44e-08	0.00509961	intron_variant	CADM2	1	0.00208108	chr3:84046839-87046839
Diseases of pulp and periapical tissues	rs17517238	3:85542436:G:C	0.283874	-0.0271972	9.81e-08	0.00510254	intron_variant	CADM2	1	0.0020099	chr3:84046839-87046839
Diseases of pulp and periapical tissues	rs66922686	3:85542635:A:T	0.284095	-0.0272065	9.53e-08	0.00509918	intron_variant	CADM2	1	0.00206418	chr3:84046839-87046839
Diseases of pulp and periapical tissues	rs7620313	3:85542831:C:T	0.284095	-0.0272065	9.53e-08	0.00509918	intron_variant	CADM2	1	0.00206418	chr3:84046839-87046839
Diseases of pulp and periapical tissues	rs1900918	3:85543192:C:A	0.28422	-0.0271937	9.71e-08	0.00509999	intron_variant	CADM2	1	0.00203062	chr3:84046839-87046839
Diseases of pulp and periapical tissues	rs2326316	3:85543295:C:G	0.284418	-0.0271131	1.07e-07	0.00510114	intron_variant	CADM2	1	0.00186848	chr3:84046839-87046839
Diseases of pulp and periapical tissues	rs2326317	3:85543348:A:G	0.284172	-0.0270945	1.08e-07	0.00509942	intron_variant	CADM2	1	0.00184961	chr3:84046839-87046839
Diseases of pulp and periapical tissues	rs2326318	3:85543399:C:G	0.284142	-0.0272262	9.49e-08	0.00510216	intron_variant	CADM2	1	0.00207319	chr3:84046839-87046839
Diseases of pulp and periapical tissues	rs6790090	3:85543600:T:A	0.284096	-0.0272068	9.53e-08	0.00509918	intron_variant	CADM2	1	0.00206478	chr3:84046839-87046839
Diseases of pulp and periapical tissues	rs6777456	3:85543833:G:T	0.284125	-0.0271825	9.78e-08	0.0050992	intron_variant	CADM2	1	0.00200754	chr3:84046839-87046839
Diseases of pulp and periapical tissues	rs6777458	3:85543838:G:A	0.284125	-0.0271825	9.78e-08	0.0050992	intron_variant	CADM2	1	0.00200754	chr3:84046839-87046839
Diseases of pulp and periapical tissues	rs17517273	3:85543996:A:C	0.284301	-0.0266478	1.72e-07	0.00509787	intron_variant	CADM2	1	0.00121323	chr3:84046839-87046839
Diseases of pulp and periapical tissues	rs6780346	3:85544434:C:T	0.288756	-0.0261265	2.67e-07	0.00507756	intron_variant	CADM2	1	0.000830471	chr3:84046839-87046839
Diseases of pulp and periapical tissues	rs6804626	3:85544523:A:G	0.284095	-0.0272071	9.52e-08	0.00509919	intron_variant	CADM2	1	0.00206527	chr3:84046839-87046839
Diseases of pulp and periapical tissues	rs6807666	3:85545278:A:C	0.272792	-0.0278581	6.74e-08	0.00516091	intron_variant	CADM2	1	0.00273419	chr3:84046839-87046839
Diseases of pulp and periapical tissues	rs11127899	3:85545412:A:G	0.284095	-0.0272071	9.52e-08	0.00509919	intron_variant	CADM2	1	0.00206527	chr3:84046839-87046839
Diseases of pulp and periapical tissues	rs11127900	3:85545449:A:G	0.284095	-0.0272071	9.52e-08	0.00509919	intron_variant	CADM2	1	0.00206527	chr3:84046839-87046839
Diseases of pulp and periapical tissues	rs10865610	3:85545545:A:G	0.284095	-0.02721	9.49e-08	0.00509919	intron_variant	CADM2	1	0.00207111	chr3:84046839-87046839
Diseases of pulp and periapical tissues	rs1551045	3:85545696:A:C	0.283985	-0.0272219	9.47e-08	0.00510102	intron_variant	CADM2	1	0.00207496	chr3:84046839-87046839
Diseases of pulp and periapical tissues	rs1463203	3:85545714:A:T	0.284095	-0.0272071	9.52e-08	0.00509919	intron_variant	CADM2	1	0.00206527	chr3:84046839-87046839
Diseases of pulp and periapical tissues	rs1463204	3:85545983:T:C	0.284095	-0.0272071	9.52e-08	0.00509919	intron_variant	CADM2	1	0.00206527	chr3:84046839-87046839
Diseases of pulp and periapical tissues	rs1551046	3:85546247:G:C	0.283975	-0.027182	9.89e-08	0.0051011	intron_variant	CADM2	1	0.00199511	chr3:84046839-87046839
Diseases of pulp and periapical tissues	rs1551047	3:85546707:G:T	0.284095	-0.0272071	9.52e-08	0.00509919	intron_variant	CADM2	1	0.00206527	chr3:84046839-87046839
Diseases of pulp and periapical tissues	rs1551048	3:85546795:G:T	0.284095	-0.0272071	9.52e-08	0.00509919	intron_variant	CADM2	1	0.00206527	chr3:84046839-87046839
Diseases of pulp and periapical tissues	rs75187107	3:85546839:C:CA	0.288919	-0.0279223	3.77e-08	0.00507559	intron_variant	CADM2	1	0.00467762	chr3:84046839-87046839
Diseases of pulp and periapical tissues	rs6765881	3:85547069:A:G	0.284095	-0.027207	9.53e-08	0.00509919	intron_variant	CADM2	1	0.00206507	chr3:84046839-87046839
Diseases of pulp and periapical tissues	rs6765991	3:85547173:A:G	0.284095	-0.0272068	9.53e-08	0.00509919	intron_variant	CADM2	1	0.00206467	chr3:84046839-87046839
Diseases of pulp and periapical tissues	rs1463205	3:85547282:G:A	0.284095	-0.0272068	9.53e-08	0.00509919	intron_variant	CADM2	1	0.00206467	chr3:84046839-87046839
Diseases of pulp and periapical tissues	rs4502590	3:85547329:C:T	0.284107	-0.0271873	9.73e-08	0.00509926	intron_variant	CADM2	1	0.00202532	chr3:84046839-87046839
Diseases of pulp and periapical tissues	rs1463206	3:85547447:T:A	0.284095	-0.0272068	9.53e-08	0.00509919	intron_variant	CADM2	1	0.00206467	chr3:84046839-87046839
Diseases of pulp and periapical tissues	rs5850691	3:85547496:GA:G	0.28405	-0.0272068	9.57e-08	0.00509999	intron_variant	CADM2	1	0.00205632	chr3:84046839-87046839
Diseases of pulp and periapical tissues	rs1463207	3:85547554:C:T	0.28405	-0.0272068	9.57e-08	0.00509999	intron_variant	CADM2	1	0.00205632	chr3:84046839-87046839
Diseases of pulp and periapical tissues	rs1463208	3:85547562:C:A	0.284095	-0.0272068	9.53e-08	0.00509919	intron_variant	CADM2	1	0.00206467	chr3:84046839-87046839
Diseases of pulp and periapical tissues	rs4603966	3:85547705:T:C	0.284095	-0.0272068	9.53e-08	0.00509919	intron_variant	CADM2	1	0.00206467	chr3:84046839-87046839
Diseases of pulp and periapical tissues	rs62253964	3:85547859:C:T	0.284095	-0.0272068	9.53e-08	0.00509919	intron_variant	CADM2	1	0.00206467	chr3:84046839-87046839
Diseases of pulp and periapical tissues	rs62253965	3:85547864:G:A	0.284095	-0.0272068	9.53e-08	0.00509919	intron_variant	CADM2	1	0.00206467	chr3:84046839-87046839
Diseases of pulp and periapical tissues	rs2326319	3:85547985:G:A	0.272793	-0.0278564	6.75e-08	0.00516091	intron_variant	CADM2	1	0.0027297	chr3:84046839-87046839
Diseases of pulp and periapical tissues	rs2875908	3:85548543:T:C	0.284095	-0.0272067	9.53e-08	0.00509919	intron_variant	CADM2	1	0.00206447	chr3:84046839-87046839
Diseases of pulp and periapical tissues	rs3086190	3:85548549:G:GAAT	0.284095	-0.0272067	9.53e-08	0.00509919	intron_variant	CADM2	1	0.00206447	chr3:84046839-87046839
Diseases of pulp and periapical tissues	rs4856585	3:85549094:T:A	0.284095	-0.0272066	9.53e-08	0.00509919	intron_variant	CADM2	1	0.00206427	chr3:84046839-87046839
Diseases of pulp and periapical tissues	rs4856273	3:85549110:G:A	0.284095	-0.0272066	9.53e-08	0.00509919	intron_variant	CADM2	1	0.00206427	chr3:84046839-87046839
Diseases of pulp and periapical tissues	rs6792295	3:85549331:T:C	0.284095	-0.0272064	9.53e-08	0.00509919	intron_variant	CADM2	1	0.00206386	chr3:84046839-87046839
Diseases of pulp and periapical tissues	rs6549033	3:85549864:A:T	0.284618	-0.0271621	1.01e-07	0.00510075	intron_variant	CADM2	1	0.0019582	chr3:84046839-87046839
Diseases of pulp and periapical tissues	rs6549034	3:85549916:C:G	0.284095	-0.0272064	9.53e-08	0.00509919	intron_variant	CADM2	1	0.00206386	chr3:84046839-87046839
Diseases of pulp and periapical tissues	rs6549035	3:85549917:T:C	0.272792	-0.027858	6.74e-08	0.00516091	intron_variant	CADM2	1	0.00273392	chr3:84046839-87046839
Diseases of pulp and periapical tissues	rs7637527	3:85549931:T:C	0.284095	-0.0272065	9.53e-08	0.00509919	intron_variant	CADM2	1	0.00206406	chr3:84046839-87046839
Diseases of pulp and periapical tissues	rs62253966	3:85550175:G:A	0.284095	-0.0272065	9.53e-08	0.00509919	intron_variant	CADM2	1	0.00206406	chr3:84046839-87046839
Diseases of pulp and periapical tissues	rs4301022	3:85550241:G:T	0.284095	-0.0272065	9.53e-08	0.00509919	intron_variant	CADM2	1	0.00206406	chr3:84046839-87046839
Diseases of pulp and periapical tissues	rs62253967	3:85550438:G:A	0.272792	-0.027858	6.74e-08	0.00516091	intron_variant	CADM2	1	0.00273392	chr3:84046839-87046839
Diseases of pulp and periapical tissues	rs62253968	3:85550451:T:C	0.272792	-0.027858	6.74e-08	0.00516091	intron_variant	CADM2	1	0.00273392	chr3:84046839-87046839
Diseases of pulp and periapical tissues	rs17458504	3:85550561:G:A	0.284095	-0.0272065	9.53e-08	0.00509919	intron_variant	CADM2	1	0.00206406	chr3:84046839-87046839
Diseases of pulp and periapical tissues	rs62253969	3:85550642:G:A	0.284095	-0.0272065	9.53e-08	0.00509919	intron_variant	CADM2	1	0.00206406	chr3:84046839-87046839
Diseases of pulp and periapical tissues	rs17518082	3:85550675:C:T	0.284267	-0.0272343	9.31e-08	0.00510039	intron_variant	CADM2	1	0.0021059	chr3:84046839-87046839
Diseases of pulp and periapical tissues	rs17458574	3:85550718:T:G	0.284396	-0.0271014	1.08e-07	0.00510068	intron_variant	CADM2	1	0.00184097	chr3:84046839-87046839
Diseases of pulp and periapical tissues	rs6783137	3:85550768:C:T	0.284124	-0.0271826	9.78e-08	0.00509921	intron_variant	CADM2	1	0.00200763	chr3:84046839-87046839
Diseases of pulp and periapical tissues	rs6783138	3:85550770:C:G	0.284124	-0.0271826	9.78e-08	0.00509921	intron_variant	CADM2	1	0.00200763	chr3:84046839-87046839
Diseases of pulp and periapical tissues	rs17458609	3:85550827:C:T	0.284124	-0.0271826	9.78e-08	0.00509921	intron_variant	CADM2	1	0.00200763	chr3:84046839-87046839
Diseases of pulp and periapical tissues	rs1449405	3:85550927:T:C	0.284095	-0.0272065	9.53e-08	0.00509919	intron_variant	CADM2	1	0.00206406	chr3:84046839-87046839
Diseases of pulp and periapical tissues	rs1449406	3:85551062:A:C	0.284095	-0.0272065	9.53e-08	0.00509919	intron_variant	CADM2	1	0.00206406	chr3:84046839-87046839
Diseases of pulp and periapical tissues	rs1449407	3:85551234:A:G	0.284095	-0.0272065	9.53e-08	0.00509919	intron_variant	CADM2	1	0.00206406	chr3:84046839-87046839
Diseases of pulp and periapical tissues	rs6549036	3:85551440:G:T	0.284119	-0.0272066	9.53e-08	0.00509922	intron_variant	CADM2	1	0.00205645	chr3:84046839-87046839
Diseases of pulp and periapical tissues	rs6549037	3:85551558:G:A	0.284095	-0.0272059	9.54e-08	0.00509919	intron_variant	CADM2	1	0.00206286	chr3:84046839-87046839
Diseases of pulp and periapical tissues	rs62253970	3:85551621:G:C	0.284095	-0.0272065	9.53e-08	0.00509919	intron_variant	CADM2	1	0.00206406	chr3:84046839-87046839
Diseases of pulp and periapical tissues	rs62253971	3:85551644:A:G	0.284111	-0.027191	9.69e-08	0.00509923	intron_variant	CADM2	1	0.00203288	chr3:84046839-87046839
Diseases of pulp and periapical tissues	rs1449408	3:85551790:G:C	0.284095	-0.027204	9.56e-08	0.0050992	intron_variant	CADM2	1	0.00205895	chr3:84046839-87046839
Diseases of pulp and periapical tissues	rs5850692	3:85552010:AG:A	0.284095	-0.0272071	9.53e-08	0.00509924	intron_variant	CADM2	1	0.00206469	chr3:84046839-87046839
Diseases of pulp and periapical tissues	rs12492753	3:85552290:T:A	0.272726	-0.02782	7.09e-08	0.0051625	intron_variant	CADM2	1	0.00261319	chr3:84046839-87046839
Diseases of pulp and periapical tissues	rs35875166	3:85553284:ATC:A	0.272844	-0.0278206	7.24e-08	0.00516615	intron_variant	CADM2	1	0.00256601	chr3:84046839-87046839
Diseases of pulp and periapical tissues	rs5850693	3:85553307:C:CT	0.284391	-0.0271758	1.03e-07	0.00510614	intron_variant	CADM2	1	0.00193335	chr3:84046839-87046839
Diseases of pulp and periapical tissues	rs2029131	3:85553324:A:C	0.28415	-0.0271752	1.02e-07	0.00510465	intron_variant	CADM2	1	0.00194648	chr3:84046839-87046839
Diseases of pulp and periapical tissues	rs5850694	3:85553527:AT:A	0.284027	-0.0271584	1.05e-07	0.00510695	intron_variant	CADM2	1	0.00189024	chr3:84046839-87046839
Diseases of pulp and periapical tissues	rs2029132	3:85553596:C:A	0.284013	-0.0271429	1.07e-07	0.00510796	intron_variant	CADM2	1	0.00185232	chr3:84046839-87046839
Diseases of pulp and periapical tissues	rs2029133	3:85553658:G:A	0.284013	-0.0271429	1.07e-07	0.00510796	intron_variant	CADM2	1	0.00185232	chr3:84046839-87046839
Diseases of pulp and periapical tissues	rs1449410	3:85554069:C:G	0.283957	-0.027114	1.13e-07	0.00511111	intron_variant	CADM2	1	0.00175943	chr3:84046839-87046839
Diseases of pulp and periapical tissues	rs2029134	3:85554112:T:G	0.27251	-0.0277245	8.45e-08	0.00517512	intron_variant	CADM2	1	0.00221139	chr3:84046839-87046839
Diseases of pulp and periapical tissues	rs7618494	3:85554159:A:G	0.27286	-0.0278064	7.73e-08	0.00517496	intron_variant	CADM2	1	0.00240637	chr3:84046839-87046839
Diseases of pulp and periapical tissues	rs7640828	3:85554221:G:A	0.272734	-0.0277509	7.98e-08	0.00517012	intron_variant	CADM2	1	0.00234721	chr3:84046839-87046839
Diseases of pulp and periapical tissues	rs7652683	3:85554312:T:C	0.272254	-0.027988	6.3e-08	0.0051733	intron_variant	CADM2	1	0.00287643	chr3:84046839-87046839
Diseases of pulp and periapical tissues	rs7652808	3:85554493:T:G	0.272255	-0.0279833	6.33e-08	0.0051733	intron_variant	CADM2	1	0.00286337	chr3:84046839-87046839
Diseases of pulp and periapical tissues	rs62250463	3:85554722:T:G	0.284003	-0.0271427	1.08e-07	0.00510886	intron_variant	CADM2	1	0.00184311	chr3:84046839-87046839
Diseases of pulp and periapical tissues	rs144639200	3:85554799:T:TCCTCCTACCTCAA	0.284045	-0.0271607	1.06e-07	0.00510986	intron_variant	CADM2	1	0.00186553	chr3:84046839-87046839
Diseases of pulp and periapical tissues	rs112438529	3:85554875:T:A	0.283517	-0.0271596	1.1e-07	0.00511547	intron_variant	CADM2	1	0.00180069	chr3:84046839-87046839
Diseases of pulp and periapical tissues	rs76084961	3:85554891:T:G	0.283469	-0.0271605	1.09e-07	0.00511475	intron_variant	CADM2	1	0.00181128	chr3:84046839-87046839
Diseases of pulp and periapical tissues	rs1375544	3:85555008:A:G	0.284003	-0.0271236	1.11e-07	0.00511093	intron_variant	CADM2	1	0.00178197	chr3:84046839-87046839
Diseases of pulp and periapical tissues	rs5850695	3:85555070:GA:G	0.284028	-0.0271182	1.12e-07	0.00511139	intron_variant	CADM2	1	0.00176995	chr3:84046839-87046839
Diseases of pulp and periapical tissues	rs1375545	3:85555170:G:T	0.284145	-0.027146	1.1e-07	0.00511262	intron_variant	CADM2	1	0.00179858	chr3:84046839-87046839
Diseases of pulp and periapical tissues	rs1375546	3:85555255:G:A	0.283939	-0.0271131	1.14e-07	0.00511225	intron_variant	CADM2	1	0.00175964	chr3:84046839-87046839
Diseases of pulp and periapical tissues	rs72615726	3:85555615:G:A	0.283939	-0.0271497	1.09e-07	0.00511253	intron_variant	CADM2	1	0.00182003	chr3:84046839-87046839
Diseases of pulp and periapical tissues	rs17518584	3:85555773:C:T	0.283955	-0.0271515	1.09e-07	0.00511232	intron_variant	CADM2	1	0.00182534	chr3:84046839-87046839
Diseases of pulp and periapical tissues	rs67584463	3:85555813:T:A	0.272634	-0.0276742	8.93e-08	0.0051754	intron_variant	CADM2	1	0.00212133	chr3:84046839-87046839
Diseases of pulp and periapical tissues	rs66631011	3:85555896:G:A	0.283955	-0.0271518	1.09e-07	0.00511232	intron_variant	CADM2	1	0.00182587	chr3:84046839-87046839
Diseases of pulp and periapical tissues	rs68049270	3:85555911:C:T	0.283983	-0.0271473	1.1e-07	0.0051123	intron_variant	CADM2	1	0.00181159	chr3:84046839-87046839
Diseases of pulp and periapical tissues	rs73133799	3:85556030:T:C	0.283979	-0.0271532	1.09e-07	0.00511235	intron_variant	CADM2	1	0.00182143	chr3:84046839-87046839
Diseases of pulp and periapical tissues	rs73133800	3:85556033:C:T	0.283979	-0.0271536	1.09e-07	0.00511235	intron_variant	CADM2	1	0.00182213	chr3:84046839-87046839
Diseases of pulp and periapical tissues	rs67568006	3:85556056:G:T	0.283979	-0.0271532	1.09e-07	0.00511236	intron_variant	CADM2	1	0.00182134	chr3:84046839-87046839
Diseases of pulp and periapical tissues	rs62250465	3:85556287:C:T	0.283955	-0.027151	1.09e-07	0.00511234	intron_variant	CADM2	1	0.00182427	chr3:84046839-87046839
Diseases of pulp and periapical tissues	rs6549039	3:85556853:A:G	0.283979	-0.0271529	1.09e-07	0.00511238	intron_variant	CADM2	1	0.00182062	chr3:84046839-87046839
Diseases of pulp and periapical tissues	rs6549040	3:85556911:G:T	0.283955	-0.0271519	1.09e-07	0.00511235	intron_variant	CADM2	1	0.00182576	chr3:84046839-87046839
Diseases of pulp and periapical tissues	rs4856274	3:85557312:C:G	0.272703	-0.0277044	8.6e-08	0.00517454	intron_variant	CADM2	1	0.00219288	chr3:84046839-87046839
Diseases of pulp and periapical tissues	rs4856275	3:85557370:C:A	0.283899	-0.0271499	1.1e-07	0.00511322	intron_variant	CADM2	1	0.00181366	chr3:84046839-87046839
Diseases of pulp and periapical tissues	rs4856586	3:85557371:T:G	0.283899	-0.0271499	1.1e-07	0.00511322	intron_variant	CADM2	1	0.00181366	chr3:84046839-87046839
Diseases of pulp and periapical tissues	rs146088466	3:85557481:G:GT	0.28397	-0.0271556	1.09e-07	0.00511244	intron_variant	CADM2	1	0.00183152	chr3:84046839-87046839
Diseases of pulp and periapical tissues	rs4856276	3:85557543:A:T	0.283984	-0.0271281	1.12e-07	0.00511236	intron_variant	CADM2	1	0.00177642	chr3:84046839-87046839
Diseases of pulp and periapical tissues	rs4856587	3:85557546:G:T	0.283984	-0.0271281	1.12e-07	0.00511236	intron_variant	CADM2	1	0.00177642	chr3:84046839-87046839
Diseases of pulp and periapical tissues	rs4856277	3:85557597:A:G	0.283955	-0.0271517	1.09e-07	0.00511235	intron_variant	CADM2	1	0.0018254	chr3:84046839-87046839
Diseases of pulp and periapical tissues	rs67277278	3:85557812:C:A	0.283955	-0.0271517	1.09e-07	0.00511235	intron_variant	CADM2	1	0.0018254	chr3:84046839-87046839
Diseases of pulp and periapical tissues	rs4543024	3:85557853:T:C	0.283955	-0.0271517	1.09e-07	0.00511235	intron_variant	CADM2	1	0.0018254	chr3:84046839-87046839
Diseases of pulp and periapical tissues	rs68028504	3:85557860:A:G	0.283955	-0.0271516	1.09e-07	0.00511235	intron_variant	CADM2	1	0.00182523	chr3:84046839-87046839
Diseases of pulp and periapical tissues	rs4441668	3:85557992:A:G	0.283955	-0.0271516	1.09e-07	0.00511235	intron_variant	CADM2	1	0.00182523	chr3:84046839-87046839
Diseases of pulp and periapical tissues	rs1449370	3:85558011:C:T	0.283955	-0.0271516	1.09e-07	0.00511235	intron_variant	CADM2	1	0.00182523	chr3:84046839-87046839
Diseases of pulp and periapical tissues	rs66499081	3:85558135:A:G	0.283889	-0.0271411	1.11e-07	0.0051135	intron_variant	CADM2	1	0.0017958	chr3:84046839-87046839
Diseases of pulp and periapical tissues	rs1449371	3:85558173:T:C	0.283955	-0.0271514	1.09e-07	0.00511235	intron_variant	CADM2	1	0.00182488	chr3:84046839-87046839
Diseases of pulp and periapical tissues	rs66544515	3:85558243:G:A	0.283835	-0.0271797	1.07e-07	0.00511433	intron_variant	CADM2	1	0.00185543	chr3:84046839-87046839
Diseases of pulp and periapical tissues	rs7653790	3:85558455:G:T	0.283962	-0.0271452	1.1e-07	0.00511239	intron_variant	CADM2	1	0.00181365	chr3:84046839-87046839
Diseases of pulp and periapical tissues	rs724304	3:85558989:A:C	0.283954	-0.027147	1.1e-07	0.00511238	intron_variant	CADM2	1	0.00181686	chr3:84046839-87046839
Diseases of pulp and periapical tissues	rs1449372	3:85559049:T:G	0.283955	-0.0271535	1.09e-07	0.00511236	intron_variant	CADM2	1	0.00182848	chr3:84046839-87046839
Diseases of pulp and periapical tissues	rs1449373	3:85559311:G:A	0.283956	-0.0271588	1.08e-07	0.00511237	intron_variant	CADM2	1	0.00183775	chr3:84046839-87046839
Diseases of pulp and periapical tissues	rs1449374	3:85559337:C:T	0.283955	-0.0271535	1.09e-07	0.00511236	intron_variant	CADM2	1	0.00182848	chr3:84046839-87046839
Diseases of pulp and periapical tissues	rs1449375	3:85559418:G:T	0.283979	-0.0271545	1.09e-07	0.00511239	intron_variant	CADM2	1	0.00182333	chr3:84046839-87046839
Diseases of pulp and periapical tissues	rs5850698	3:85559698:ATC:A	0.284297	-0.0270811	1.17e-07	0.00511158	intron_variant	CADM2	1	0.00171358	chr3:84046839-87046839
Diseases of pulp and periapical tissues	rs2167043	3:85559922:T:C	0.283955	-0.0271526	1.09e-07	0.00511236	intron_variant	CADM2	1	0.00182689	chr3:84046839-87046839
Diseases of pulp and periapical tissues	rs2167044	3:85559945:C:T	0.283955	-0.0271531	1.09e-07	0.00511236	intron_variant	CADM2	1	0.00182776	chr3:84046839-87046839
Diseases of pulp and periapical tissues	rs59073108	3:85560139:A:G	0.283955	-0.0271531	1.09e-07	0.00511236	intron_variant	CADM2	1	0.00182776	chr3:84046839-87046839
Diseases of pulp and periapical tissues	rs62250467	3:85560153:T:C	0.283955	-0.027153	1.09e-07	0.00511236	intron_variant	CADM2	1	0.00182758	chr3:84046839-87046839
Diseases of pulp and periapical tissues	rs17459563	3:85560215:G:A	0.283955	-0.0271529	1.09e-07	0.00511236	intron_variant	CADM2	1	0.0018274	chr3:84046839-87046839
Diseases of pulp and periapical tissues	rs72615727	3:85560248:G:C	0.283955	-0.0271529	1.09e-07	0.00511236	intron_variant	CADM2	1	0.0018274	chr3:84046839-87046839
Diseases of pulp and periapical tissues	rs77852438	3:85560262:C:T	0.283955	-0.027153	1.09e-07	0.00511236	intron_variant	CADM2	1	0.00182758	chr3:84046839-87046839
Diseases of pulp and periapical tissues	rs78288623	3:85560263:C:A	0.283955	-0.027153	1.09e-07	0.00511236	intron_variant	CADM2	1	0.00182758	chr3:84046839-87046839
Diseases of pulp and periapical tissues	rs1449378	3:85560645:C:T	0.283979	-0.027154	1.09e-07	0.00511239	intron_variant	CADM2	1	0.00182244	chr3:84046839-87046839
Diseases of pulp and periapical tissues	rs1449379	3:85560729:T:C	0.283955	-0.027153	1.09e-07	0.00511236	intron_variant	CADM2	1	0.00182758	chr3:84046839-87046839
Diseases of pulp and periapical tissues	rs1530738	3:85560933:A:G	0.283955	-0.0271531	1.09e-07	0.00511236	intron_variant	CADM2	1	0.00182776	chr3:84046839-87046839
Diseases of pulp and periapical tissues	rs1530739	3:85560964:T:A	0.283955	-0.0271527	1.09e-07	0.00511236	intron_variant	CADM2	1	0.00182705	chr3:84046839-87046839
Diseases of pulp and periapical tissues	rs5850699	3:85561234:GTTTA:G	0.283979	-0.0271536	1.09e-07	0.00511239	intron_variant	CADM2	1	0.00182173	chr3:84046839-87046839
Diseases of pulp and periapical tissues	rs1530740	3:85561337:G:A	0.283984	-0.0271292	1.12e-07	0.00511237	intron_variant	CADM2	1	0.0017782	chr3:84046839-87046839
Diseases of pulp and periapical tissues	rs17519241	3:85561499:C:T	0.283984	-0.0271292	1.12e-07	0.00511237	intron_variant	CADM2	1	0.0017782	chr3:84046839-87046839
Diseases of pulp and periapical tissues	rs62250468	3:85561545:C:T	0.283984	-0.0271292	1.12e-07	0.00511237	intron_variant	CADM2	1	0.0017782	chr3:84046839-87046839
Diseases of pulp and periapical tissues	rs17519262	3:85561575:A:G	0.283984	-0.0271292	1.12e-07	0.00511237	intron_variant	CADM2	1	0.0017782	chr3:84046839-87046839
Diseases of pulp and periapical tissues	rs60541362	3:85561705:A:G	0.272733	-0.0276782	8.85e-08	0.00517455	intron_variant	CADM2	1	0.00212878	chr3:84046839-87046839
Diseases of pulp and periapical tissues	rs78015688	3:85561757:T:G	0.283955	-0.0271527	1.09e-07	0.00511236	intron_variant	CADM2	1	0.00182705	chr3:84046839-87046839
Diseases of pulp and periapical tissues	rs2167045	3:85561826:G:A	0.283947	-0.0271355	1.11e-07	0.00511274	intron_variant	CADM2	1	0.00178695	chr3:84046839-87046839
Diseases of pulp and periapical tissues	rs2122233	3:85561918:G:A	0.283955	-0.0271525	1.09e-07	0.00511236	intron_variant	CADM2	1	0.0018267	chr3:84046839-87046839
Diseases of pulp and periapical tissues	rs2122234	3:85561989:G:A	0.283955	-0.0271525	1.09e-07	0.00511236	intron_variant	CADM2	1	0.0018267	chr3:84046839-87046839
Diseases of pulp and periapical tissues	rs4856588	3:85562270:G:A	0.283955	-0.0271525	1.09e-07	0.00511236	intron_variant	CADM2	1	0.0018267	chr3:84046839-87046839
Diseases of pulp and periapical tissues	rs4856589	3:85562410:A:G	0.283984	-0.027129	1.12e-07	0.00511237	intron_variant	CADM2	1	0.00177786	chr3:84046839-87046839
Diseases of pulp and periapical tissues	rs1900914	3:85562641:G:A	0.283955	-0.0271525	1.09e-07	0.00511236	intron_variant	CADM2	1	0.0018267	chr3:84046839-87046839
Diseases of pulp and periapical tissues	rs1449380	3:85562753:C:T	0.284002	-0.0270831	1.18e-07	0.00511341	intron_variant	CADM2	1	0.0017002	chr3:84046839-87046839
Diseases of pulp and periapical tissues	rs1449381	3:85562892:A:G	0.283955	-0.0271527	1.09e-07	0.00511236	intron_variant	CADM2	1	0.00182705	chr3:84046839-87046839
Diseases of pulp and periapical tissues	rs1449382	3:85562903:G:A	0.283955	-0.0271529	1.09e-07	0.00511236	intron_variant	CADM2	1	0.0018274	chr3:84046839-87046839
Diseases of pulp and periapical tissues	rs4856590	3:85563378:G:A	0.286619	-0.0277623	5.45e-08	0.00510721	intron_variant	CADM2	1	0.00341164	chr3:84046839-87046839
Diseases of pulp and periapical tissues	rs17459906	3:85563550:T:C	0.283955	-0.0271529	1.09e-07	0.00511236	intron_variant	CADM2	1	0.0018274	chr3:84046839-87046839
Diseases of pulp and periapical tissues	rs4856592	3:85563580:G:A	0.283955	-0.027153	1.09e-07	0.00511236	intron_variant	CADM2	1	0.00182758	chr3:84046839-87046839
Diseases of pulp and periapical tissues	rs62250472	3:85563598:C:A	0.283955	-0.027153	1.09e-07	0.00511236	intron_variant	CADM2	1	0.00182758	chr3:84046839-87046839
Diseases of pulp and periapical tissues	rs4856593	3:85563617:T:C	0.283955	-0.027153	1.09e-07	0.00511236	intron_variant	CADM2	1	0.00182758	chr3:84046839-87046839
Diseases of pulp and periapical tissues	rs1375549	3:85564228:T:C	0.283943	-0.027162	1.08e-07	0.00511247	intron_variant	CADM2	1	0.00184234	chr3:84046839-87046839
Diseases of pulp and periapical tissues	rs1375550	3:85564230:A:G	0.283943	-0.027162	1.08e-07	0.00511247	intron_variant	CADM2	1	0.00184234	chr3:84046839-87046839
Diseases of pulp and periapical tissues	rs1900915	3:85564272:G:C	0.283955	-0.0271527	1.09e-07	0.00511236	intron_variant	CADM2	1	0.00182705	chr3:84046839-87046839
Diseases of pulp and periapical tissues	rs2326320	3:85564323:C:T	0.283978	-0.0271599	1.08e-07	0.00511242	intron_variant	CADM2	1	0.00183256	chr3:84046839-87046839
Diseases of pulp and periapical tissues	rs1375551	3:85564351:T:C	0.283953	-0.0271589	1.08e-07	0.00511239	intron_variant	CADM2	1	0.00183773	chr3:84046839-87046839
Diseases of pulp and periapical tissues	rs1449383	3:85564681:A:G	0.283955	-0.0271526	1.09e-07	0.00511236	intron_variant	CADM2	1	0.00182687	chr3:84046839-87046839
Diseases of pulp and periapical tissues	rs1449384	3:85564705:T:A	0.283974	-0.0271539	1.09e-07	0.0051125	intron_variant	CADM2	1	0.00182792	chr3:84046839-87046839
Diseases of pulp and periapical tissues	rs1449385	3:85564841:T:C	0.283955	-0.0271524	1.09e-07	0.00511236	intron_variant	CADM2	1	0.00182652	chr3:84046839-87046839
Diseases of pulp and periapical tissues	rs56031423	3:85564884:C:T	0.272703	-0.0277033	8.61e-08	0.00517455	intron_variant	CADM2	1	0.00219044	chr3:84046839-87046839
Diseases of pulp and periapical tissues	rs17023019	3:85565122:A:G	0.272703	-0.0277035	8.61e-08	0.00517455	intron_variant	CADM2	1	0.00219086	chr3:84046839-87046839
Diseases of pulp and periapical tissues	rs57400427	3:85565226:AG:A	0.284067	-0.0272552	9.78e-08	0.00511282	intron_variant	CADM2	1	0.00200279	chr3:84046839-87046839
Diseases of pulp and periapical tissues	rs67999244	3:85565520:T:A	0.283955	-0.0271526	1.09e-07	0.00511236	intron_variant	CADM2	1	0.00182687	chr3:84046839-87046839
Diseases of pulp and periapical tissues	rs62250489	3:85565596:C:A	0.283955	-0.0271526	1.09e-07	0.00511236	intron_variant	CADM2	1	0.00182687	chr3:84046839-87046839
Diseases of pulp and periapical tissues	rs62250490	3:85565784:C:T	0.283955	-0.0271527	1.09e-07	0.00511237	intron_variant	CADM2	1	0.00182696	chr3:84046839-87046839
Diseases of pulp and periapical tissues	rs75142626	3:85565884:CT:C	0.284114	-0.0271327	1.12e-07	0.00511342	intron_variant	CADM2	1	0.0017823	chr3:84046839-87046839
Diseases of pulp and periapical tissues	rs7617306	3:85566033:C:T	0.283955	-0.0271532	1.09e-07	0.00511237	intron_variant	CADM2	1	0.00182784	chr3:84046839-87046839
Diseases of pulp and periapical tissues	rs7629091	3:85566148:T:G	0.283955	-0.0271523	1.09e-07	0.00511237	intron_variant	CADM2	1	0.00182625	chr3:84046839-87046839
Diseases of pulp and periapical tissues	rs10511081	3:85566831:C:G	0.283911	-0.0271656	1.08e-07	0.00511316	intron_variant	CADM2	1	0.0018422	chr3:84046839-87046839
Diseases of pulp and periapical tissues	rs62250491	3:85566859:G:T	0.283955	-0.0271526	1.09e-07	0.00511237	intron_variant	CADM2	1	0.00182678	chr3:84046839-87046839
Diseases of pulp and periapical tissues	rs62250492	3:85566864:T:C	0.283955	-0.0271526	1.09e-07	0.00511237	intron_variant	CADM2	1	0.00182678	chr3:84046839-87046839
Diseases of pulp and periapical tissues	rs17519948	3:85566968:A:C	0.283955	-0.0271526	1.09e-07	0.00511237	intron_variant	CADM2	1	0.00182678	chr3:84046839-87046839
Diseases of pulp and periapical tissues	rs77984526	3:85567640:C:CAGAT	0.283983	-0.0271639	1.08e-07	0.00511271	intron_variant	CADM2	1	0.00184355	chr3:84046839-87046839
Diseases of pulp and periapical tissues	rs1597315	3:85567659:C:T	0.283955	-0.0271526	1.09e-07	0.00511237	intron_variant	CADM2	1	0.00182678	chr3:84046839-87046839
Diseases of pulp and periapical tissues	rs6801823	3:85568137:A:T	0.283926	-0.0271863	1.06e-07	0.00511336	intron_variant	CADM2	1	0.00186867	chr3:84046839-87046839
Diseases of pulp and periapical tissues	rs17460541	3:85568962:G:T	0.285436	-0.0277434	5.48e-08	0.00510445	intron_variant	CADM2	1	0.00336663	chr3:84046839-87046839
Diseases of pulp and periapical tissues	rs1375555	3:85569158:T:C	0.283984	-0.0271287	1.12e-07	0.00511238	intron_variant	CADM2	1	0.00177725	chr3:84046839-87046839
Diseases of pulp and periapical tissues	rs1375554	3:85569269:A:G	0.283955	-0.0271522	1.09e-07	0.00511237	intron_variant	CADM2	1	0.00182608	chr3:84046839-87046839
Diseases of pulp and periapical tissues	rs1449386	3:85569929:T:G	0.283492	-0.0271765	1.07e-07	0.00511434	intron_variant	CADM2	1	0.00184989	chr3:84046839-87046839
Diseases of pulp and periapical tissues	rs59211082	3:85570494:T:C	0.283955	-0.0271522	1.09e-07	0.00511237	intron_variant	CADM2	1	0.00182608	chr3:84046839-87046839
Diseases of pulp and periapical tissues	rs12639564	3:85570633:A:G	0.283492	-0.0271768	1.07e-07	0.00511434	intron_variant	CADM2	1	0.00185043	chr3:84046839-87046839
Diseases of pulp and periapical tissues	rs61316596	3:85570707:C:T	0.283955	-0.0271524	1.09e-07	0.00511237	intron_variant	CADM2	1	0.00182643	chr3:84046839-87046839
Diseases of pulp and periapical tissues	rs59417256	3:85571331:T:G	0.283955	-0.0271523	1.09e-07	0.00511237	intron_variant	CADM2	1	0.00182625	chr3:84046839-87046839
Diseases of pulp and periapical tissues	rs62250496	3:85571471:G:T	0.283955	-0.0271523	1.09e-07	0.00511237	intron_variant	CADM2	1	0.00182625	chr3:84046839-87046839
Diseases of pulp and periapical tissues	rs57276248	3:85571860:A:G	0.283955	-0.0271523	1.09e-07	0.00511237	intron_variant	CADM2	1	0.00182625	chr3:84046839-87046839
Diseases of pulp and periapical tissues	rs59835020	3:85572055:A:G	0.284206	-0.0272196	1.01e-07	0.00511148	intron_variant	CADM2	1	0.00195751	chr3:84046839-87046839
Diseases of pulp and periapical tissues	rs7616458	3:85572781:T:C	0.283955	-0.0271522	1.09e-07	0.00511237	intron_variant	CADM2	1	0.00182608	chr3:84046839-87046839
Diseases of pulp and periapical tissues	rs17023032	3:85573092:C:A	0.283492	-0.0271767	1.07e-07	0.00511435	intron_variant	CADM2	1	0.00185015	chr3:84046839-87046839
Diseases of pulp and periapical tissues	rs12494446	3:85573513:G:A	0.283492	-0.0271769	1.07e-07	0.00511435	intron_variant	CADM2	1	0.00185051	chr3:84046839-87046839
Diseases of pulp and periapical tissues	rs58889493	3:85573549:T:A	0.283955	-0.0271524	1.09e-07	0.00511237	intron_variant	CADM2	1	0.00182643	chr3:84046839-87046839
Diseases of pulp and periapical tissues	rs17460701	3:85574121:C:T	0.284008	-0.0271259	1.12e-07	0.00511215	intron_variant	CADM2	1	0.00176822	chr3:84046839-87046839
Diseases of pulp and periapical tissues	rs6788098	3:85574981:A:T	0.283926	-0.0271455	1.1e-07	0.0051135	intron_variant	CADM2	1	0.00178885	chr3:84046839-87046839
Diseases of pulp and periapical tissues	rs6790699	3:85575039:A:G	0.283532	-0.0270632	1.26e-07	0.00512074	intron_variant	CADM2	1	0.00159178	chr3:84046839-87046839
Diseases of pulp and periapical tissues	rs4856596	3:85575236:G:T	0.284006	-0.027128	1.12e-07	0.00511222	intron_variant	CADM2	1	0.00177116	chr3:84046839-87046839
Diseases of pulp and periapical tissues	rs6766690	3:85575411:C:T	0.284006	-0.0271283	1.12e-07	0.00511222	intron_variant	CADM2	1	0.00177167	chr3:84046839-87046839
Diseases of pulp and periapical tissues	rs12638040	3:85575623:C:G	0.284006	-0.0271285	1.12e-07	0.00511222	intron_variant	CADM2	1	0.00177201	chr3:84046839-87046839
Diseases of pulp and periapical tissues	rs67904150	3:85576081:A:G	0.284006	-0.0271281	1.12e-07	0.00511222	intron_variant	CADM2	1	0.00177133	chr3:84046839-87046839
Diseases of pulp and periapical tissues	rs7617323	3:85576702:G:T	0.283546	-0.0271499	1.1e-07	0.00511412	intron_variant	CADM2	1	0.00179075	chr3:84046839-87046839
Diseases of pulp and periapical tissues	rs7617356	3:85576904:C:T	0.284006	-0.0271273	1.12e-07	0.00511222	intron_variant	CADM2	1	0.00176997	chr3:84046839-87046839
Diseases of pulp and periapical tissues	rs62250500	3:85578541:C:T	0.284006	-0.0271274	1.12e-07	0.00511223	intron_variant	CADM2	1	0.00177005	chr3:84046839-87046839
Diseases of pulp and periapical tissues	rs6762535	3:85579538:G:A	0.283902	-0.0271013	1.16e-07	0.00511375	intron_variant	CADM2	1	0.00171189	chr3:84046839-87046839
Diseases of pulp and periapical tissues	rs6762733	3:85579715:G:A	0.284008	-0.0271256	1.12e-07	0.00511216	intron_variant	CADM2	1	0.00176762	chr3:84046839-87046839
Diseases of pulp and periapical tissues	rs6549041	3:85580033:C:G	0.284008	-0.0271254	1.12e-07	0.00511216	intron_variant	CADM2	1	0.00176728	chr3:84046839-87046839
Diseases of pulp and periapical tissues	rs6549042	3:85580105:A:G	0.284008	-0.0271257	1.12e-07	0.00511216	intron_variant	CADM2	1	0.00176779	chr3:84046839-87046839
Diseases of pulp and periapical tissues	rs1551042	3:85581401:A:C	0.27274	-0.0276692	8.95e-08	0.00517479	intron_variant	CADM2	1	0.00210004	chr3:84046839-87046839
Diseases of pulp and periapical tissues	rs1972994	3:85581992:A:T	0.272274	-0.0278949	7.14e-08	0.00517751	intron_variant	CADM2	1	0.00254916	chr3:84046839-87046839
Diseases of pulp and periapical tissues	rs6772956	3:85582695:G:C	0.283976	-0.0271384	1.11e-07	0.0051123	intron_variant	CADM2	1	0.00178826	chr3:84046839-87046839
Diseases of pulp and periapical tissues	rs6549043	3:85582976:A:T	0.283976	-0.0271384	1.11e-07	0.0051123	intron_variant	CADM2	1	0.00178826	chr3:84046839-87046839
Diseases of pulp and periapical tissues	rs6549044	3:85583282:A:G	0.284106	-0.0271498	1.1e-07	0.00511323	intron_variant	CADM2	1	0.00179993	chr3:84046839-87046839
Diseases of pulp and periapical tissues	rs62250501	3:85585066:C:G	0.283545	-0.0271501	1.1e-07	0.00511413	intron_variant	CADM2	1	0.001791	chr3:84046839-87046839
Diseases of pulp and periapical tissues	rs62250502	3:85585175:A:G	0.283976	-0.0271383	1.11e-07	0.0051123	intron_variant	CADM2	1	0.00178809	chr3:84046839-87046839
Diseases of pulp and periapical tissues	rs62250503	3:85585260:T:A	0.283976	-0.0271384	1.11e-07	0.0051123	intron_variant	CADM2	1	0.00178826	chr3:84046839-87046839
Diseases of pulp and periapical tissues	rs1375557	3:85585976:G:T	0.283976	-0.027138	1.11e-07	0.0051123	intron_variant	CADM2	1	0.00178758	chr3:84046839-87046839
Diseases of pulp and periapical tissues	rs1375558	3:85586040:A:G	0.283949	-0.0271074	1.14e-07	0.0051126	intron_variant	CADM2	1	0.00173298	chr3:84046839-87046839
Diseases of pulp and periapical tissues	rs7634761	3:85587271:G:A	0.283976	-0.0271383	1.11e-07	0.0051123	intron_variant	CADM2	1	0.00178809	chr3:84046839-87046839
Diseases of pulp and periapical tissues	rs4508796	3:85587478:A:G	0.283976	-0.0271381	1.11e-07	0.0051123	intron_variant	CADM2	1	0.00178775	chr3:84046839-87046839
Diseases of pulp and periapical tissues	rs62250537	3:85589175:C:G	0.272756	-0.027675	8.87e-08	0.00517431	intron_variant	CADM2	1	0.00211722	chr3:84046839-87046839
Diseases of pulp and periapical tissues	rs6794866	3:85590398:T:A	0.283976	-0.0271388	1.11e-07	0.0051123	intron_variant	CADM2	1	0.00178895	chr3:84046839-87046839
Diseases of pulp and periapical tissues	rs6782190	3:85590522:G:A	0.272756	-0.0276753	8.86e-08	0.00517431	intron_variant	CADM2	1	0.00211783	chr3:84046839-87046839
Diseases of pulp and periapical tissues	rs67955391	3:85590986:C:G	0.283976	-0.0271388	1.11e-07	0.0051123	intron_variant	CADM2	1	0.00178895	chr3:84046839-87046839
Diseases of pulp and periapical tissues	rs68001049	3:85591268:A:G	0.283976	-0.0271388	1.11e-07	0.0051123	intron_variant	CADM2	1	0.00178895	chr3:84046839-87046839
Diseases of pulp and periapical tissues	rs62793760	3:85591418:A:AAC	0.272756	-0.027675	8.87e-08	0.00517431	intron_variant	CADM2	1	0.00211722	chr3:84046839-87046839
Diseases of pulp and periapical tissues	rs11919099	3:85592675:G:T	0.283966	-0.0271469	1.1e-07	0.00511311	intron_variant	CADM2	1	0.00179524	chr3:84046839-87046839
Diseases of pulp and periapical tissues	rs1375566	3:85593329:G:A	0.283613	-0.0272036	1.05e-07	0.00511511	intron_variant	CADM2	1	0.00187625	chr3:84046839-87046839
Diseases of pulp and periapical tissues	rs1375565	3:85593731:A:G	0.283952	-0.0271774	1.07e-07	0.00511401	intron_variant	CADM2	1	0.00183994	chr3:84046839-87046839
Diseases of pulp and periapical tissues	rs2029130	3:85594897:T:A	0.283916	-0.0272133	1.04e-07	0.00511603	intron_variant	CADM2	1	0.00188456	chr3:84046839-87046839
Diseases of pulp and periapical tissues	rs10865611	3:85595216:G:C	0.272718	-0.0276903	8.92e-08	0.00517815	intron_variant	CADM2	1	0.00210612	chr3:84046839-87046839
Diseases of pulp and periapical tissues	rs12054328	3:85595761:T:C	0.272718	-0.0276902	8.92e-08	0.00517815	intron_variant	CADM2	1	0.00210594	chr3:84046839-87046839
Diseases of pulp and periapical tissues	rs62250540	3:85595907:C:T	0.283918	-0.0272124	1.04e-07	0.00511605	intron_variant	CADM2	1	0.00188277	chr3:84046839-87046839
Diseases of pulp and periapical tissues	rs2044725	3:85596723:C:T	0.272234	-0.0278971	7.28e-08	0.00518139	intron_variant	CADM2	1	0.00250311	chr3:84046839-87046839
Diseases of pulp and periapical tissues	rs2044723	3:85596852:A:G	0.272718	-0.0276914	8.91e-08	0.00517816	intron_variant	CADM2	1	0.00210825	chr3:84046839-87046839
Diseases of pulp and periapical tissues	rs1900916	3:85597276:T:G	0.272719	-0.0276905	8.91e-08	0.00517817	intron_variant	CADM2	1	0.00210633	chr3:84046839-87046839
Diseases of pulp and periapical tissues	rs1947221	3:85597375:T:A	0.283917	-0.0272131	1.04e-07	0.00511605	intron_variant	CADM2	1	0.00188403	chr3:84046839-87046839
Diseases of pulp and periapical tissues	rs1449402	3:85597678:G:A	0.272649	-0.0276922	8.97e-08	0.00517949	intron_variant	CADM2	1	0.00209565	chr3:84046839-87046839
Diseases of pulp and periapical tissues	rs1449401	3:85597700:C:T	0.272649	-0.0276919	8.97e-08	0.00517949	intron_variant	CADM2	1	0.00209505	chr3:84046839-87046839
Diseases of pulp and periapical tissues	rs62263910	3:85598464:G:T	0.28389	-0.0272184	1.04e-07	0.00511693	intron_variant	CADM2	1	0.00188479	chr3:84046839-87046839
Diseases of pulp and periapical tissues	rs62263912	3:85599096:G:A	0.283996	-0.0272621	1e-07	0.00511813	intron_variant	CADM2	1	0.00195409	chr3:84046839-87046839
Diseases of pulp and periapical tissues	rs11452955	3:85599696:T:TA	0.283434	-0.027264	1.01e-07	0.00511962	intron_variant	CADM2	1	0.00194176	chr3:84046839-87046839
Diseases of pulp and periapical tissues	rs956281	3:85600048:T:G	0.283855	-0.0272627	9.99e-08	0.00511797	intron_variant	CADM2	1	0.00195645	chr3:84046839-87046839
Diseases of pulp and periapical tissues	rs4856598	3:85601640:A:C	0.283388	-0.0273324	9.4e-08	0.00512033	intron_variant	CADM2	1	0.00206675	chr3:84046839-87046839
Diseases of pulp and periapical tissues	rs34495106	3:85601986:A:G	0.283805	-0.0273412	9.21e-08	0.0051185	intron_variant	CADM2	1	0.00210506	chr3:84046839-87046839
Diseases of pulp and periapical tissues	rs7611991	3:85710408:G:A	0.241171	0.0281681	1.61e-07	0.00537617	intron_variant	CADM2	1	0.000949126	chr3:84046839-87046839
Diseases of pulp and periapical tissues	rs192676964	4:105659854:T:G	0.0407865	0.0565428	1.38e-06	0.0117102	intron_variant	ARHGEF38	1	0.00517368	chr4:104546283-107546283
Diseases of pulp and periapical tissues	rs138789672	4:106029127:C:T	0.0502126	0.0539957	2.64e-07	0.0104891	intergenic_variant	TBCK	1	0.0229286	chr4:104546283-107546283
Diseases of pulp and periapical tissues	rs79409042	4:106046283:T:C	0.0401729	0.0669878	8.51e-09	0.0116336	3_prime_UTR_variant	TBCK	1	0.485978	chr4:104546283-107546283
Diseases of pulp and periapical tissues	rs115047564	4:106101000:A:G	0.0503667	0.0542694	2.1e-07	0.0104559	intron_variant	TBCK	1	0.0282324	chr4:104546283-107546283
Diseases of pulp and periapical tissues	rs145653583	4:106134809:G:A	0.0464061	0.0597364	3.87e-08	0.0108678	intron_variant	TBCK	1	0.121283	chr4:104546283-107546283
Diseases of pulp and periapical tissues	rs183064986	4:106152561:T:C	0.0413311	0.0579167	4.68e-07	0.0114938	intron_variant	TBCK	1	0.0141547	chr4:104546283-107546283
Diseases of pulp and periapical tissues	rs148138019	4:106245242:A:G	0.044069	0.059514	9.31e-08	0.0111454	intron_variant	TBCK	1	0.0597364	chr4:104546283-107546283
Diseases of pulp and periapical tissues	rs184340491	4:106276293:T:C	0.0413519	0.0575087	5.62e-07	0.0114927	intron_variant	TBCK	1	0.0119734	chr4:104546283-107546283
Diseases of pulp and periapical tissues	rs199878063	4:106355084:ATATACTTT:A	0.0465629	0.060218	2.91e-08	0.0108564	downstream_gene_variant	GIMD1	1	0.157673	chr4:104546283-107546283
Diseases of pulp and periapical tissues	rs150226703	4:106452282:T:A	0.058272	0.0484862	6.82e-07	0.00976255	intron_variant	GIMD1	1	0.00708185	chr4:104546283-107546283
Diseases of pulp and periapical tissues	rs145377822	4:106511138:T:G	0.04006	0.0566313	1.2e-06	0.0116638	intergenic_variant	GIMD1	1	0.00520301	chr4:104546283-107546283
Diseases of pulp and periapical tissues	rs188420581	4:106708479:T:C	0.0414918	0.0565873	9.42e-07	0.0115403	intergenic_variant	DKK2	1	0.00682922	chr4:104546283-107546283
Diseases of pulp and periapical tissues	rs180937577	4:106797202:G:A	0.0416219	0.0558855	1.21e-06	0.0115145	intergenic_variant	DKK2	1	0.00545307	chr4:104546283-107546283
Diseases of pulp and periapical tissues	rs3082967	4:106960114:T:TTATATA	0.0413906	0.0595951	2.33e-07	0.0115244	intron_variant	DKK2	1	0.0213845	chr4:104546283-107546283
Diseases of pulp and periapical tissues	rs1834904	5:135168717:C:G	0.428367	0.0264021	1.54e-08	0.00466676	intron_variant	PITX1	1	0.0590061	chr5:133674297-136674297
Diseases of pulp and periapical tissues	rs7729156	5:135171449:T:C	0.4345	0.0263117	1.54e-08	0.00465125	intron_variant	PITX1	1	0.0589209	chr5:133674297-136674297
Diseases of pulp and periapical tissues	rs10038879	5:135172169:C:T	0.43622	0.0271214	5.36e-09	0.00464766	intron_variant	PITX1	1	0.158344	chr5:133674297-136674297
Diseases of pulp and periapical tissues	rs10479093	5:135172869:G:A	0.436279	0.0271047	5.47e-09	0.00464745	intron_variant	PITX1	1	0.155382	chr5:133674297-136674297
Diseases of pulp and periapical tissues	rs3749751	5:135173987:C:T	0.436255	0.0271256	5.32e-09	0.00464719	intron_variant	PITX1	1	0.159646	chr5:133674297-136674297
Diseases of pulp and periapical tissues	rs1122171	5:135174297:C:T	0.436226	0.0271301	5.28e-09	0.00464717	intron_variant	PITX1	1	0.160552	chr5:133674297-136674297
Diseases of pulp and periapical tissues	rs9327706	5:135176918:C:A	0.43617	0.0270877	5.55e-09	0.00464651	intron_variant	PITX1	1	0.153229	chr5:133674297-136674297
Diseases of pulp and periapical tissues	rs9327707	5:135176965:T:C	0.433038	0.0264384	1.3e-08	0.00464957	intron_variant	PITX1	1	0.0689978	chr5:133674297-136674297
Diseases of pulp and periapical tissues	rs7047907	9:83753745:G:A	0.252994	-0.0243856	4e-06	0.00528812	intron_variant	GKAP1	1	0.00131984	chr9:82468161-85468161
Diseases of pulp and periapical tissues	rs4601411	9:83762723:C:A	0.209925	-0.0260345	3.94e-06	0.00564162	intron_variant	GKAP1	1	0.00130972	chr9:82468161-85468161
Diseases of pulp and periapical tissues	rs11301122	9:83766403:CA:C	0.252985	-0.0243426	4.16e-06	0.00528825	intron_variant	GKAP1	1	0.00127246	chr9:82468161-85468161
Diseases of pulp and periapical tissues	rs7855177	9:83766667:A:G	0.209673	-0.0258809	4.53e-06	0.00564407	intron_variant	GKAP1	1	0.00115115	chr9:82468161-85468161
Diseases of pulp and periapical tissues	rs6559742	9:83786696:C:A	0.209873	-0.0258485	4.63e-06	0.00564257	intron_variant	GKAP1	1	0.00112816	chr9:82468161-85468161
Diseases of pulp and periapical tissues	rs6559744	9:83803507:G:A	0.252917	0.0243533	4.1e-06	0.00528715	intron_variant	GKAP1	1	0.00128881	chr9:82468161-85468161
Diseases of pulp and periapical tissues	rs295268	9:83814390:T:C	0.252981	0.0242952	4.32e-06	0.00528664	intron_variant	GKAP1	1	0.00122987	chr9:82468161-85468161
Diseases of pulp and periapical tissues	rs295289	9:83832023:T:A	0.255425	0.0240581	5.01e-06	0.00527105	intron_variant	KIF27	1	0.00107453	chr9:82468161-85468161
Diseases of pulp and periapical tissues	rs12682981	9:83850454:A:G	0.254086	0.0240928	5.08e-06	0.00528198	intron_variant	KIF27	1	0.00105983	chr9:82468161-85468161
Diseases of pulp and periapical tissues	rs10115817	9:83859676:T:C	0.248294	0.025278	2.18e-06	0.00533788	splice_donor_variant	KIF27	1	0.00221366	chr9:82468161-85468161
Diseases of pulp and periapical tissues	rs28620099	9:83859681:A:G	0.262901	0.025871	7.85e-07	0.00523792	splice_region_variant	KIF27	1	0.00564304	chr9:82468161-85468161
Diseases of pulp and periapical tissues	rs10125715	9:83913943:A:T	0.256729	0.0240087	5.12e-06	0.00526522	intron_variant	KIF27	1	0.00105303	chr9:82468161-85468161
Diseases of pulp and periapical tissues	rs7020300	9:83935732:A:G	0.254472	0.0240119	5.31e-06	0.00527493	downstream_gene_variant	QNG1	1	0.00101802	chr9:82468161-85468161
Diseases of pulp and periapical tissues	rs7853254	9:83937134:C:T	0.320448	0.0267813	5.36e-08	0.00492388	downstream_gene_variant	QNG1	1	0.072039	chr9:82468161-85468161
Diseases of pulp and periapical tissues	rs10114889	9:83938191:G:C	0.254468	0.0240224	5.26e-06	0.005275	downstream_gene_variant	QNG1	1	0.00102669	chr9:82468161-85468161
Diseases of pulp and periapical tissues	rs10115699	9:83939302:C:T	0.254473	0.0240123	5.31e-06	0.00527491	3_prime_UTR_variant	QNG1	1	0.00101844	chr9:82468161-85468161
Diseases of pulp and periapical tissues	rs72749126	9:83949039:G:T	0.32039	0.0268136	5.19e-08	0.00492469	intron_variant	QNG1	1	0.0742121	chr9:82468161-85468161
Diseases of pulp and periapical tissues	rs6559752	9:83955160:C:T	0.320448	0.0267803	5.36e-08	0.00492384	intron_variant	QNG1	1	0.0719794	chr9:82468161-85468161
Diseases of pulp and periapical tissues	rs2576362	9:83957660:G:T	0.254476	0.0240131	5.3e-06	0.0052748	upstream_gene_variant	QNG1	1	0.00101955	chr9:82468161-85468161
Diseases of pulp and periapical tissues	rs2780103	9:83959653:C:T	0.254447	0.0240188	5.28e-06	0.00527505	upstream_gene_variant	QNG1	1	0.00102336	chr9:82468161-85468161
Diseases of pulp and periapical tissues	rs796007	9:83962626:G:A	0.254396	0.0240451	5.15e-06	0.00527463	regulatory_region_variant	HNRNPK	1	0.00104813	chr9:82468161-85468161
Diseases of pulp and periapical tissues	rs296883	9:83964010:A:T	0.320032	0.0267437	5.66e-08	0.00492582	downstream_gene_variant	HNRNPK	1	0.068469	chr9:82468161-85468161
Diseases of pulp and periapical tissues	rs296884	9:83968008:G:T	0.320032	0.0268008	5.28e-08	0.00492509	upstream_gene_variant	HNRNPK	1	0.0730609	chr9:82468161-85468161
Diseases of pulp and periapical tissues	rs113904294	9:83968010:T:TAATA	0.320267	0.0269423	4.47e-08	0.00492446	upstream_gene_variant	HNRNPK	1	0.085305	chr9:82468161-85468161
Diseases of pulp and periapical tissues	rs696825	9:83968161:C:T	0.32014	0.027012	4.14e-08	0.00492503	3_prime_UTR_variant	HNRNPK	1	0.0915922	chr9:82468161-85468161
Diseases of pulp and periapical tissues	rs296886	9:83977111:A:G	0.209231	0.0264041	2.89e-06	0.00564378	intron_variant	HNRNPK	1	0.00174819	chr9:82468161-85468161
Diseases of pulp and periapical tissues	rs167203	9:83978399:G:C	0.209139	0.0263251	3.11e-06	0.00564464	5_prime_UTR_variant	HNRNPK	1	0.00163596	chr9:82468161-85468161
Diseases of pulp and periapical tissues	rs296894	9:83983529:G:T	0.167856	0.0286154	3.07e-06	0.0061323	intron_variant	RMI1	1	0.001551	chr9:82468161-85468161
Diseases of pulp and periapical tissues	rs11140324	9:84019394:T:C	0.20896	-0.0257731	5.08e-06	0.00565023	intergenic_variant	RMI1	1	0.00104014	chr9:82468161-85468161
Diseases of pulp and periapical tissues	rs10746726	9:84020284:G:C	0.208695	-0.0258848	4.66e-06	0.00565237	intergenic_variant	RMI1	1	0.00112599	chr9:82468161-85468161
Diseases of pulp and periapical tissues	rs10746727	9:84020358:A:C	0.20895	-0.0260276	4.08e-06	0.0056495	intergenic_variant	RMI1	1	0.00127178	chr9:82468161-85468161
Diseases of pulp and periapical tissues	rs10046912	9:84028173:T:C	0.232879	-0.0295427	5.08e-08	0.00542228	intergenic_variant	RMI1	1	0.0693241	chr9:82468161-85468161
Diseases of pulp and periapical tissues	rs7033720	9:84029166:A:C	0.23327	-0.0292539	6.87e-08	0.00542276	intergenic_variant	RMI1	1	0.0523997	chr9:82468161-85468161
Diseases of pulp and periapical tissues	rs7019272	9:84029220:T:C	0.167657	-0.0282431	4.29e-06	0.00614416	intergenic_variant	RMI1	1	0.00113869	chr9:82468161-85468161
Diseases of pulp and periapical tissues	rs10868083	9:84031657:G:T	0.232849	-0.0294337	5.69e-08	0.0054222	intergenic_variant	RMI1	1	0.0624428	chr9:82468161-85468161
Diseases of pulp and periapical tissues	rs7024628	9:84033989:G:A	0.166796	-0.0285883	3.34e-06	0.0061496	regulatory_region_variant	RMI1	1	0.00143595	chr9:82468161-85468161
Diseases of pulp and periapical tissues	rs6559760	9:84035137:G:C	0.166845	-0.0286042	3.28e-06	0.00614809	regulatory_region_variant	RMI1	1	0.00145977	chr9:82468161-85468161
Diseases of pulp and periapical tissues	rs10746728	9:84037284:A:G	0.166845	-0.0286057	3.27e-06	0.00614811	intergenic_variant	RMI1	1	0.00146126	chr9:82468161-85468161
Diseases of pulp and periapical tissues	rs4877817	9:84040772:A:G	0.166845	-0.0286057	3.28e-06	0.00614814	intergenic_variant	RMI1	1	0.00146111	chr9:82468161-85468161
Diseases of pulp and periapical tissues	rs4430161	9:84041253:T:C	0.167034	-0.028628	3.22e-06	0.00614819	intergenic_variant	RMI1	1	0.00148342	chr9:82468161-85468161
Diseases of pulp and periapical tissues	rs10868088	9:84041708:T:C	0.166704	-0.0286098	3.34e-06	0.00615411	intergenic_variant	RMI1	1	0.00143698	chr9:82468161-85468161
Diseases of pulp and periapical tissues	rs10868089	9:84042868:T:C	0.166854	-0.0286128	3.26e-06	0.00614803	intergenic_variant	RMI1	1	0.00146918	chr9:82468161-85468161
Diseases of pulp and periapical tissues	rs55692426	9:84043750:T:C	0.23279	-0.0295213	5.23e-08	0.00542327	intergenic_variant	RMI1	1	0.0675661	chr9:82468161-85468161
Diseases of pulp and periapical tissues	rs55714514	9:84043847:T:C	0.232861	-0.0295186	5.21e-08	0.00542224	intergenic_variant	RMI1	1	0.0677469	chr9:82468161-85468161
Diseases of pulp and periapical tissues	rs10746729	9:84044867:A:G	0.166942	-0.0283911	3.87e-06	0.00614758	intergenic_variant	RMI1	1	0.00125354	chr9:82468161-85468161
Diseases of pulp and periapical tissues	rs7853235	9:84045867:T:C	0.166938	-0.028394	3.86e-06	0.00614772	regulatory_region_variant	RMI1	1	0.00125558	chr9:82468161-85468161
Diseases of pulp and periapical tissues	rs10780644	9:84046436:A:G	0.166942	-0.028388	3.88e-06	0.00614762	intergenic_variant	RMI1	1	0.00125057	chr9:82468161-85468161
Diseases of pulp and periapical tissues	rs10780645	9:84046739:C:T	0.233244	-0.0290637	8.31e-08	0.00542205	intergenic_variant	RMI1	1	0.0438882	chr9:82468161-85468161
Diseases of pulp and periapical tissues	rs930340	9:84048599:G:A	0.167177	-0.0286088	3.32e-06	0.00615274	intergenic_variant	RMI1	1	0.0014442	chr9:82468161-85468161
Diseases of pulp and periapical tissues	rs9614075	22:29844789:C:T	0.163052	-0.0619651	6.66e-23	0.00628904	regulatory_region_variant	ASCC2	1	0.00650285	chr22:28686009-31686009
Diseases of pulp and periapical tissues	rs57653653	22:29855483:C:T	0.163159	-0.0618488	7.69e-23	0.00628643	regulatory_region_variant	ASCC2	1	0.00569444	chr22:28686009-31686009
Diseases of pulp and periapical tissues	rs9614087	22:29865882:G:A	0.163101	-0.0619105	6.86e-23	0.00628534	intergenic_variant	MTMR3	1	0.0063789	chr22:28686009-31686009
Diseases of pulp and periapical tissues	rs9614089	22:29867682:T:C	0.16308	-0.0619383	6.49e-23	0.00628467	regulatory_region_variant	MTMR3	1	0.00673214	chr22:28686009-31686009
Diseases of pulp and periapical tissues	rs73161099	22:29887515:T:C	0.163167	-0.0621987	4.1e-23	0.00628169	intron_variant	MTMR3	1	0.0105448	chr22:28686009-31686009
Diseases of pulp and periapical tissues	rs16988084	22:29887761:G:A	0.163059	-0.0622556	3.85e-23	0.00628355	intron_variant	MTMR3	1	0.0112236	chr22:28686009-31686009
Diseases of pulp and periapical tissues	rs61352751	22:29888010:C:T	0.163108	-0.062206	4.05e-23	0.00628173	intron_variant	MTMR3	1	0.0106847	chr22:28686009-31686009
Diseases of pulp and periapical tissues	rs9614097	22:29889652:T:C	0.163103	-0.0622174	3.98e-23	0.0062817	intron_variant	MTMR3	1	0.010883	chr22:28686009-31686009
Diseases of pulp and periapical tissues	rs9614101	22:29893320:T:C	0.163103	-0.0622167	3.98e-23	0.00628169	intron_variant	MTMR3	1	0.0108727	chr22:28686009-31686009
Diseases of pulp and periapical tissues	rs8140770	22:29894454:A:G	0.163196	-0.0622779	3.59e-23	0.00628133	intron_variant	MTMR3	1	0.0119948	chr22:28686009-31686009
Diseases of pulp and periapical tissues	rs140357883	22:29896822:A:AT	0.162892	-0.0625632	2.44e-23	0.00628581	intron_variant	MTMR3	1	0.0174605	chr22:28686009-31686009
Diseases of pulp and periapical tissues	rs8138677	22:29898755:T:C	0.163087	-0.0622896	3.55e-23	0.00628186	intron_variant	MTMR3	1	0.012168	chr22:28686009-31686009
Diseases of pulp and periapical tissues	rs147842231	22:29899972:C:CT	0.163103	-0.0622162	3.98e-23	0.00628169	intron_variant	MTMR3	1	0.0108641	chr22:28686009-31686009
Diseases of pulp and periapical tissues	rs9608822	22:29900233:C:T	0.163103	-0.0622162	3.98e-23	0.00628169	intron_variant	MTMR3	1	0.0108641	chr22:28686009-31686009
Diseases of pulp and periapical tissues	rs9608823	22:29906175:A:G	0.163136	-0.0622622	3.71e-23	0.00628176	intron_variant	MTMR3	1	0.0116727	chr22:28686009-31686009
Diseases of pulp and periapical tissues	rs9614105	22:29907077:A:G	0.163103	-0.0622162	3.98e-23	0.00628169	intron_variant	MTMR3	1	0.0108641	chr22:28686009-31686009
Diseases of pulp and periapical tissues	rs73162731	22:29911625:A:G	0.16284	-0.0622503	4e-23	0.00628543	intron_variant	MTMR3	1	0.0108668	chr22:28686009-31686009
Diseases of pulp and periapical tissues	rs546672898	22:29913726:G:GT	0.162837	-0.0622401	4.09e-23	0.00628571	intron_variant	MTMR3	1	0.0106514	chr22:28686009-31686009
Diseases of pulp and periapical tissues	rs9614108	22:29929061:C:A	0.163121	-0.062179	4.18e-23	0.00628093	intron_variant	MTMR3	1	0.0103566	chr22:28686009-31686009
Diseases of pulp and periapical tissues	rs9614109	22:29929162:T:C	0.163171	-0.0621734	4.16e-23	0.00628011	intron_variant	MTMR3	1	0.0103899	chr22:28686009-31686009
Diseases of pulp and periapical tissues	rs9680595	22:29940124:C:T	0.163122	-0.0621768	4.19e-23	0.00628094	intron_variant	MTMR3	1	0.0103191	chr22:28686009-31686009
Diseases of pulp and periapical tissues	rs9614110	22:29943031:C:A	0.162965	-0.0622401	3.98e-23	0.00628403	intron_variant	MTMR3	1	0.0107692	chr22:28686009-31686009
Diseases of pulp and periapical tissues	rs9306466	22:29943740:T:C	0.162939	-0.0622824	3.96e-23	0.0062879	intron_variant	MTMR3	1	0.0108606	chr22:28686009-31686009
Diseases of pulp and periapical tissues	rs9614111	22:29946392:G:C	0.162996	-0.0621263	4.68e-23	0.00628276	intron_variant	MTMR3	1	0.00917864	chr22:28686009-31686009
Diseases of pulp and periapical tissues	rs146622237	22:29952683:T:TA	0.162904	-0.062432	2.92e-23	0.00628377	intron_variant	MTMR3	1	0.0146519	chr22:28686009-31686009
Diseases of pulp and periapical tissues	rs12484336	22:29953024:C:G	0.163076	-0.0622021	4.03e-23	0.00628096	intron_variant	MTMR3	1	0.0107459	chr22:28686009-31686009
Diseases of pulp and periapical tissues	rs73883345	22:29958983:G:A	0.163083	-0.0621123	4.62e-23	0.00628063	intron_variant	MTMR3	1	0.0093733	chr22:28686009-31686009
Diseases of pulp and periapical tissues	rs28428766	22:29960429:G:A	0.163083	-0.0621129	4.62e-23	0.00628063	intron_variant	MTMR3	1	0.00938216	chr22:28686009-31686009
Diseases of pulp and periapical tissues	rs28522206	22:29960568:A:G	0.163083	-0.0621129	4.62e-23	0.00628063	intron_variant	MTMR3	1	0.00938216	chr22:28686009-31686009
Diseases of pulp and periapical tissues	rs7290085	22:29965137:A:T	0.163084	-0.0621113	4.63e-23	0.00628063	intron_variant	MTMR3	1	0.00935847	chr22:28686009-31686009
Diseases of pulp and periapical tissues	rs73162773	22:29969195:C:T	0.163128	-0.0621377	4.45e-23	0.00628074	intron_variant	MTMR3	1	0.00973577	chr22:28686009-31686009
Diseases of pulp and periapical tissues	rs9614122	22:29969853:A:G	0.163083	-0.0621139	4.61e-23	0.00628062	intron_variant	MTMR3	1	0.00939843	chr22:28686009-31686009
Diseases of pulp and periapical tissues	rs9614124	22:29975662:G:A	0.163136	-0.0620577	5e-23	0.00628007	intron_variant	MTMR3	1	0.00867935	chr22:28686009-31686009
Diseases of pulp and periapical tissues	rs7284538	22:29979545:A:G	0.163128	-0.0621799	4.09e-23	0.0062797	non_coding_transcript_exon_variant	MTMR3	1	0.0105694	chr22:28686009-31686009
Diseases of pulp and periapical tissues	rs3788421	22:29981013:A:G	0.163128	-0.06218	4.09e-23	0.0062797	non_coding_transcript_exon_variant	MTMR3	1	0.0105711	chr22:28686009-31686009
Diseases of pulp and periapical tissues	rs10616206	22:29982696:GTC:G	0.163078	-0.0622299	3.89e-23	0.00628161	non_coding_transcript_exon_variant	MTMR3	1	0.0110972	chr22:28686009-31686009
Diseases of pulp and periapical tissues	rs9614127	22:29987627:A:C	0.163147	-0.0620877	4.7e-23	0.00627923	non_coding_transcript_exon_variant	MTMR3	1	0.00920397	chr22:28686009-31686009
Diseases of pulp and periapical tissues	rs8139217	22:29993167:A:T	0.163138	-0.0621669	4.16e-23	0.00627943	non_coding_transcript_exon_variant	MTMR3	1	0.0103963	chr22:28686009-31686009
Diseases of pulp and periapical tissues	rs7285751	22:29997555:C:G	0.16314	-0.0621806	4.08e-23	0.00627957	non_coding_transcript_exon_variant	MTMR3	1	0.0106023	chr22:28686009-31686009
Diseases of pulp and periapical tissues	rs151302635	22:29998742:G:GT	0.163104	-0.0621955	4.05e-23	0.00628063	non_coding_transcript_exon_variant	MTMR3	1	0.0106788	chr22:28686009-31686009
Diseases of pulp and periapical tissues	rs200607975	22:30000483:A:AT	0.162185	-0.0622041	5.21e-23	0.00629753	non_coding_transcript_exon_variant	MTMR3	1	0.00831276	chr22:28686009-31686009
Diseases of pulp and periapical tissues	rs9614129	22:30002089:T:C	0.162666	-0.0624351	3.06e-23	0.00628709	non_coding_transcript_exon_variant	MTMR3	1	0.0140275	chr22:28686009-31686009
Diseases of pulp and periapical tissues	rs9614131	22:30014451:T:C	0.162738	-0.0621714	4.66e-23	0.00628707	non_coding_transcript_exon_variant	MTMR3	1	0.00928628	chr22:28686009-31686009
Diseases of pulp and periapical tissues	rs9608836	22:30018351:C:T	0.162742	-0.0622395	4.17e-23	0.00628691	non_coding_transcript_exon_variant	MTMR3	1	0.0103635	chr22:28686009-31686009
Diseases of pulp and periapical tissues	rs9983	22:30027755:G:A	0.162663	-0.0622509	4.28e-23	0.00628974	3_prime_UTR_variant	MTMR3	1	0.0100945	chr22:28686009-31686009
Diseases of pulp and periapical tissues	rs9614132	22:30032656:G:A	0.162662	-0.0622673	4.16e-23	0.00628951	intron_variant	MTMR3	1	0.0104031	chr22:28686009-31686009
Diseases of pulp and periapical tissues	rs16987156	22:30038134:C:T	0.16264	-0.0622052	4.53e-23	0.00628875	intron_variant	MTMR3	1	0.00954863	chr22:28686009-31686009
Diseases of pulp and periapical tissues	rs7292732	22:30059389:G:A	0.162637	-0.062192	4.59e-23	0.00628825	intron_variant	HORMAD2	1	0.00942405	chr22:28686009-31686009
Diseases of pulp and periapical tissues	rs145019185	22:30066922:C:T	0.161904	-0.0624847	3.89e-23	0.00630735	intron_variant	HORMAD2	1	0.0110764	chr22:28686009-31686009
Diseases of pulp and periapical tissues	rs9608843	22:30070110:G:T	0.161881	-0.0624658	3.81e-23	0.00630402	intron_variant	HORMAD2	1	0.0114704	chr22:28686009-31686009
Diseases of pulp and periapical tissues	rs9608845	22:30085869:C:T	0.162397	-0.0624417	3.27e-23	0.00629195	intron_variant	HORMAD2	1	0.0131451	chr22:28686009-31686009
Diseases of pulp and periapical tissues	rs12373962	22:30092147:C:T	0.162226	-0.0626774	2.35e-23	0.00629481	intron_variant	HORMAD2	1	0.0180735	chr22:28686009-31686009
Diseases of pulp and periapical tissues	rs9614143	22:30098653:T:C	0.162397	-0.0624414	3.27e-23	0.00629195	intron_variant	HORMAD2	1	0.0131389	chr22:28686009-31686009
Diseases of pulp and periapical tissues	rs9614144	22:30105497:T:A	0.1624	-0.0624496	3.23e-23	0.00629198	intron_variant	HORMAD2	1	0.0133032	chr22:28686009-31686009
Diseases of pulp and periapical tissues	rs7286551	22:30107223:A:G	0.162458	-0.0624715	3.13e-23	0.00629223	intron_variant	HORMAD2	1	0.0136985	chr22:28686009-31686009
Diseases of pulp and periapical tissues	rs9614145	22:30116257:A:G	0.161894	-0.0623406	4.38e-23	0.00630027	intron_variant	HORMAD2	1	0.00977676	chr22:28686009-31686009
Diseases of pulp and periapical tissues	rs35089120	22:30135112:CAT:C	0.162527	-0.0629248	1.46e-23	0.00628996	intron_variant	HORMAD2	1	0.0291158	chr22:28686009-31686009
Diseases of pulp and periapical tissues	rs9614147	22:30136684:C:T	0.162527	-0.0629248	1.46e-23	0.00628996	non_coding_transcript_exon_variant	HORMAD2	1	0.0291158	chr22:28686009-31686009
Diseases of pulp and periapical tissues	rs9608847	22:30140067:T:G	0.162355	-0.0631647	1.04e-23	0.00629281	intron_variant	HORMAD2	1	0.040399	chr22:28686009-31686009
Diseases of pulp and periapical tissues	rs73164739	22:30153043:T:C	0.162754	-0.0629338	1.37e-23	0.00628674	intron_variant	HORMAD2	1	0.0309301	chr22:28686009-31686009
Diseases of pulp and periapical tissues	rs139117847	22:30163255:CTT:C	0.162784	-0.0632324	8.47e-24	0.00628675	intron_variant	HORMAD2	1	0.0500803	chr22:28686009-31686009
Diseases of pulp and periapical tissues	rs9614152	22:30167354:G:A	0.162786	-0.0632487	8.24e-24	0.0062867	intron_variant	HORMAD2	1	0.0514472	chr22:28686009-31686009
Diseases of pulp and periapical tissues	rs9614153	22:30171969:G:A	0.162783	-0.0632283	8.53e-24	0.00628678	intron_variant	HORMAD2	1	0.0497295	chr22:28686009-31686009
Diseases of pulp and periapical tissues	rs9614155	22:30186009:G:C	0.163116	-0.063476	5.78e-24	0.00628747	intron_variant	HORMAD2	1	0.0719631	chr22:28686009-31686009
Pulpitis	rs2665405	17:59797931:G:A	0.461898	-0.0361289	7.54e-08	0.0067181	intron_variant	VMP1	1	0.0189364	chr17:58349550-61349550
Pulpitis	rs2665404	17:59798035:C:T	0.461596	-0.036635	4.97e-08	0.00671923	intron_variant	VMP1	1	0.0278283	chr17:58349550-61349550
Pulpitis	rs2777895	17:59802249:A:G	0.461613	-0.0366245	5.02e-08	0.00671918	intron_variant	VMP1	1	0.0276103	chr17:58349550-61349550
Pulpitis	rs77222930	17:59802913:AT:A	0.461636	-0.0366244	5.02e-08	0.00671946	intron_variant	VMP1	1	0.0275779	chr17:58349550-61349550
Pulpitis	rs12449331	17:59806285:T:C	0.461638	-0.0366133	5.07e-08	0.00671948	intron_variant	VMP1	1	0.0273414	chr17:58349550-61349550
Pulpitis	rs2063353	17:59811831:T:G	0.46039	-0.0363883	6.13e-08	0.00671991	intron_variant	VMP1	1	0.0232131	chr17:58349550-61349550
Pulpitis	rs12938273	17:59824291:G:A	0.460419	-0.0365059	5.57e-08	0.00672029	intron_variant	VMP1	1	0.0253553	chr17:58349550-61349550
Pulpitis	rs1292064	17:59828957:A:C	0.460345	-0.0364502	5.82e-08	0.00671999	intron_variant	VMP1	1	0.0243342	chr17:58349550-61349550
Pulpitis	rs34385574	17:59829215:TC:T	0.461485	-0.0355348	1.24e-07	0.00672029	intron_variant	VMP1	1	0.0123978	chr17:58349550-61349550
Pulpitis	rs1295926	17:59832012:A:G	0.461478	-0.0354327	1.35e-07	0.00672029	intron_variant	VMP1	1	0.0114834	chr17:58349550-61349550
Pulpitis	rs1296280	17:59832068:A:T	0.461478	-0.0354327	1.35e-07	0.00672029	intron_variant	VMP1	1	0.0114834	chr17:58349550-61349550
Pulpitis	rs1292061	17:59833869:A:G	0.460345	-0.0363909	6.11e-08	0.00671986	intron_variant	VMP1	1	0.0232641	chr17:58349550-61349550
Pulpitis	rs2645479	17:59843171:A:G	0.460135	0.036517	5.72e-08	0.00672829	downstream_gene_variant	VMP1	1	0.0250283	chr17:58349550-61349550
Pulpitis	rs1292071	17:59849550:T:C	0.462419	0.03758	2.24e-08	0.00672028	upstream_gene_variant	VMP1	1	0.058262	chr17:58349550-61349550
Pulpitis	rs1292069	17:59850929:T:C	0.4624	0.0375551	2.29e-08	0.00672041	upstream_gene_variant	TUBD1	1	0.0570905	chr17:58349550-61349550
Pulpitis	rs1295927	17:59852174:A:G	0.46233	0.0373038	2.85e-08	0.00672056	upstream_gene_variant	TUBD1	1	0.0467589	chr17:58349550-61349550
Pulpitis	rs2526359	17:59856147:A:G	0.434842	0.0358996	1.08e-07	0.00675693	downstream_gene_variant	TUBD1	1	0.0126437	chr17:58349550-61349550
Pulpitis	rs1292044	17:59856248:A:G	0.434752	0.0357978	1.17e-07	0.00675724	downstream_gene_variant	TUBD1	1	0.0117014	chr17:58349550-61349550
Pulpitis	rs2645482	17:59865754:T:G	0.433244	0.035644	1.35e-07	0.00676028	intron_variant	TUBD1	1	0.0103549	chr17:58349550-61349550
Pulpitis	rs2645485	17:59866920:C:G	0.433123	0.0356295	1.35e-07	0.00675908	intron_variant	TUBD1	1	0.0103124	chr17:58349550-61349550
Pulpitis	rs34674048	17:59867542:TA:T	0.433755	0.0358168	1.16e-07	0.00675819	intron_variant	TUBD1	1	0.0118788	chr17:58349550-61349550
Pulpitis	rs59947722	17:59872665:CAT:C	0.434106	0.0356216	1.35e-07	0.00675722	intron_variant	TUBD1	1	0.0103581	chr17:58349550-61349550
Pulpitis	rs2526355	17:59875872:G:C	0.433491	0.0356521	1.32e-07	0.00675772	intron_variant	TUBD1	1	0.010557	chr17:58349550-61349550
Pulpitis	rs58236573	17:59876183:C:CT	0.433592	0.0356118	1.37e-07	0.00675837	intron_variant	TUBD1	1	0.0102262	chr17:58349550-61349550
Pulpitis	rs1292048	17:59877710:A:G	0.433754	0.0357899	1.18e-07	0.00675724	intron_variant	TUBD1	1	0.0117187	chr17:58349550-61349550
Pulpitis	rs11396211	17:59881681:A:AT	0.433251	0.0357151	1.27e-07	0.00676022	intron_variant	TUBD1	1	0.0109478	chr17:58349550-61349550
Pulpitis	rs1292056	17:59881686:C:T	0.43328	0.0356637	1.32e-07	0.00676003	intron_variant	TUBD1	1	0.0105454	chr17:58349550-61349550
Pulpitis	rs1292055	17:59881707:A:G	0.433256	0.0356511	1.34e-07	0.00676037	intron_variant	TUBD1	1	0.0104315	chr17:58349550-61349550
Pulpitis	rs1292054	17:59884486:T:C	0.43353	0.0357612	1.21e-07	0.00675721	intron_variant	TUBD1	1	0.0114739	chr17:58349550-61349550
Pulpitis	rs1292053	17:59886176:A:G	0.433516	0.0357296	1.24e-07	0.00675714	missense_variant	TUBD1	1	0.011208	chr17:58349550-61349550
Pulpitis	rs1292051	17:59886562:G:A	0.433508	0.0358665	1.11e-07	0.00675789	non_coding_transcript_exon_variant	TUBD1	1	0.0123803	chr17:58349550-61349550
Pulpitis	rs71370140	17:59890049:G:GGAGGCT	0.430807	0.0357843	1.22e-07	0.00676342	intron_variant	TUBD1	1	0.0114718	chr17:58349550-61349550
Pulpitis	rs60391241	17:59891368:ATCCACC:A	0.430783	0.0356923	1.3e-07	0.0067622	intron_variant	TUBD1	1	0.0107678	chr17:58349550-61349550
Pulpitis	rs1292040	17:59895240:A:T	0.430829	0.0356564	1.34e-07	0.00676252	intron_variant	RPS6KB1	1	0.0104721	chr17:58349550-61349550
Pulpitis	rs1298843	17:59897796:T:C	0.430786	0.0356826	1.31e-07	0.00676222	intron_variant	RPS6KB1	1	0.0106896	chr17:58349550-61349550
Pulpitis	rs1292038	17:59897914:A:G	0.430784	0.0356864	1.31e-07	0.00676221	intron_variant	RPS6KB1	1	0.0107202	chr17:58349550-61349550
Pulpitis	rs2645462	17:59906198:T:C	0.430793	0.0357857	1.21e-07	0.00676219	intron_variant	RPS6KB1	1	0.0115429	chr17:58349550-61349550
Pulpitis	rs2645461	17:59907132:C:T	0.430778	0.0357918	1.2e-07	0.00676233	5_prime_UTR_variant	RPS6KB1	1	0.0115888	chr17:58349550-61349550
Pulpitis	rs8073501	17:59908843:T:C	0.42868	0.0356949	1.42e-07	0.00678208	intron_variant	RPS6KB1	1	0.00992931	chr17:58349550-61349550
Pulpitis	rs7216805	17:59909614:C:T	0.430901	0.0358201	1.18e-07	0.00676335	intron_variant	RPS6KB1	1	0.0117827	chr17:58349550-61349550
Pulpitis	rs1292034	17:59912499:G:A	0.43082	0.0358027	1.19e-07	0.00676236	intron_variant	RPS6KB1	1	0.0116804	chr17:58349550-61349550
Pulpitis	rs1292032	17:59914982:A:C	0.430758	0.0357336	1.26e-07	0.00676191	intron_variant	RPS6KB1	1	0.0111157	chr17:58349550-61349550
Pulpitis	rs1292031	17:59915049:T:C	0.430799	0.035775	1.22e-07	0.00676226	intron_variant	RPS6KB1	1	0.0114483	chr17:58349550-61349550
Pulpitis	rs142101992	17:59918351:G:GTTTTA	0.43052	0.0360371	9.94e-08	0.00676398	intron_variant	RPS6KB1	1	0.013767	chr17:58349550-61349550
Pulpitis	rs180534	17:59922079:T:C	0.431497	0.0360039	1.02e-07	0.00676457	intron_variant	RPS6KB1	1	0.0135108	chr17:58349550-61349550
Pulpitis	rs180532	17:59925936:A:G	0.430899	0.0358287	1.17e-07	0.00676247	intron_variant	RPS6KB1	1	0.0119107	chr17:58349550-61349550
Pulpitis	rs180530	17:59926233:G:A	0.430869	0.0358486	1.15e-07	0.00676218	intron_variant	RPS6KB1	1	0.0121037	chr17:58349550-61349550
Pulpitis	rs35314641	17:59928156:TCACA:T	0.430842	0.0358284	1.17e-07	0.00676258	intron_variant	RPS6KB1	1	0.0119022	chr17:58349550-61349550
Pulpitis	rs180524	17:59934137:G:T	0.430821	0.0358018	1.19e-07	0.00676195	intron_variant	RPS6KB1	1	0.0116952	chr17:58349550-61349550
Pulpitis	rs11459613	17:59935407:C:CA	0.430821	0.0358018	1.19e-07	0.00676195	intron_variant	RPS6KB1	1	0.0116952	chr17:58349550-61349550
Pulpitis	rs180521	17:59936916:C:T	0.430818	0.0358115	1.18e-07	0.00676192	intron_variant	RPS6KB1	1	0.0117815	chr17:58349550-61349550
Pulpitis	rs180520	17:59937788:T:C	0.430822	0.0358008	1.19e-07	0.00676195	intron_variant	RPS6KB1	1	0.0116865	chr17:58349550-61349550
Pulpitis	rs180519	17:59938910:G:A	0.430818	0.0358214	1.17e-07	0.00676195	intron_variant	RPS6KB1	1	0.0118676	chr17:58349550-61349550
Pulpitis	rs25543	17:59950509:T:TTTCA	0.430642	0.0360811	9.52e-08	0.00676234	3_prime_UTR_variant	RPS6KB1	1	0.0143924	chr17:58349550-61349550
Pulpitis	rs25549	17:59951248:ACATT:A	0.430767	0.0361232	9.22e-08	0.00676276	intron_variant	AC005702.1	1	0.0148347	chr17:58349550-61349550
Pulpitis	rs11368	17:59954051:A:G	0.430766	0.0359841	1.03e-07	0.00676206	synonymous_variant	RNFT1	1	0.0133927	chr17:58349550-61349550
Pulpitis	rs11868009	17:59959138:A:C	0.430861	-0.0360325	9.91e-08	0.00676231	intron_variant	RNFT1	1	0.0138779	chr17:58349550-61349550
Pulpitis	rs1024637	17:59961532:C:T	0.430928	-0.0360992	9.38e-08	0.00676225	intron_variant	RNFT1	1	0.0145949	chr17:58349550-61349550
Pulpitis	rs4968401	17:59963369:T:C	0.430862	-0.0360332	9.9e-08	0.00676235	intron_variant	RNFT1	1	0.0138829	chr17:58349550-61349550
Pulpitis	rs9304474	18:24988602:T:A	0.334338	0.0399481	2.32e-08	0.00715123	upstream_gene_variant	ZNF521	1	0.0825109	chr18:23530804-26530804
Pulpitis	rs1941623	18:24989069:C:A	0.334731	0.0394632	3.4e-08	0.00714973	upstream_gene_variant	ZNF521	1	0.0577509	chr18:23530804-26530804
Pulpitis	rs9952518	18:24989359:T:C	0.334346	0.0399013	2.41e-08	0.00715148	upstream_gene_variant	ZNF521	1	0.0795716	chr18:23530804-26530804
Pulpitis	rs1941611	18:24996061:A:G	0.333744	0.0402091	1.93e-08	0.00715704	regulatory_region_variant	ZNF521	1	0.0979228	chr18:23530804-26530804
Pulpitis	rs34047186	18:25000482:TA:T	0.333861	0.0399981	2.3e-08	0.00715842	intergenic_variant	ZNF521	1	0.0830834	chr18:23530804-26530804
Pulpitis	rs1941614	18:25001386:T:A	0.333626	0.0401552	2.03e-08	0.00715804	intergenic_variant	ZNF521	1	0.0936039	chr18:23530804-26530804
Pulpitis	rs1941616	18:25003078:G:C	0.333683	0.0401063	2.11e-08	0.00715826	intergenic_variant	ZNF521	1	0.0901201	chr18:23530804-26530804
Pulpitis	rs8088342	18:25030804:T:G	0.366134	0.0403667	7.26e-09	0.00697805	intergenic_variant	ZNF521	1	0.2303	chr18:23530804-26530804
Pulpitis	rs11083105	18:25038435:A:G	0.42642	0.0366846	7.02e-08	0.00680528	regulatory_region_variant	ZNF521	1	0.0275762	chr18:23530804-26530804
Pulpitis	rs4800617	18:25052767:A:G	0.42096	0.0369655	5.73e-08	0.0068114	upstream_gene_variant	ZNF521	1	0.0334928	chr18:23530804-26530804
Pulpitis	rs9961549	18:25055385:T:C	0.432049	0.0363357	8.65e-08	0.00678777	upstream_gene_variant	ZNF521	1	0.0225544	chr18:23530804-26530804
Pulpitis	rs4800202	18:25056986:A:G	0.352092	0.0371382	1.41e-07	0.0070559	downstream_gene_variant	ZNF521	1	0.0156155	chr18:23530804-26530804
Pulpitis	rs6508345	18:25074103:T:C	0.37269	0.0379384	5.37e-08	0.00697583	intron_variant	ZNF521	1	0.0390653	chr18:23530804-26530804
Pulpitis	rs71670234	22:29846525:ATTGAGT:A	0.163215	-0.0856034	1.91e-20	0.00923733	intergenic_variant	ASCC2	1	0.00812426	chr22:28570110-31570110
Pulpitis	rs9614083	22:29855080:G:A	0.163159	-0.0856796	1.77e-20	0.00923752	regulatory_region_variant	ASCC2	1	0.00875341	chr22:28570110-31570110
Pulpitis	rs57653653	22:29855483:C:T	0.163159	-0.0856825	1.77e-20	0.0092375	regulatory_region_variant	ASCC2	1	0.00878044	chr22:28570110-31570110
Pulpitis	rs9614087	22:29865882:G:A	0.163101	-0.085781	1.58e-20	0.00923609	intergenic_variant	MTMR3	1	0.00981866	chr22:28570110-31570110
Pulpitis	rs9614089	22:29867682:T:C	0.16308	-0.0857663	1.59e-20	0.0092351	regulatory_region_variant	MTMR3	1	0.00976316	chr22:28570110-31570110
Pulpitis	rs28595572	22:29879179:C:T	0.163226	-0.0855516	1.93e-20	0.00923269	upstream_gene_variant	MTMR3	1	0.00804523	chr22:28570110-31570110
Pulpitis	rs73161099	22:29887515:T:C	0.163167	-0.0858122	1.45e-20	0.0092307	intron_variant	MTMR3	1	0.0106151	chr22:28570110-31570110
Pulpitis	rs16988084	22:29887761:G:A	0.163059	-0.085915	1.34e-20	0.00923339	intron_variant	MTMR3	1	0.0114882	chr22:28570110-31570110
Pulpitis	rs61352751	22:29888010:C:T	0.163108	-0.0858424	1.41e-20	0.00923077	intron_variant	MTMR3	1	0.0109497	chr22:28570110-31570110
Pulpitis	rs9614097	22:29889652:T:C	0.163103	-0.0858778	1.36e-20	0.00923071	intron_variant	MTMR3	1	0.0113526	chr22:28570110-31570110
Pulpitis	rs9614101	22:29893320:T:C	0.163103	-0.0858775	1.36e-20	0.0092307	intron_variant	MTMR3	1	0.0113502	chr22:28570110-31570110
Pulpitis	rs8140770	22:29894454:A:G	0.163196	-0.0858809	1.35e-20	0.00922995	intron_variant	MTMR3	1	0.011323	chr22:28570110-31570110
Pulpitis	rs140357883	22:29896822:A:AT	0.162892	-0.0857608	1.62e-20	0.00923667	intron_variant	MTMR3	1	0.00964449	chr22:28570110-31570110
Pulpitis	rs8138677	22:29898755:T:C	0.163087	-0.0859702	1.24e-20	0.009231	intron_variant	MTMR3	1	0.0124306	chr22:28570110-31570110
Pulpitis	rs147842231	22:29899972:C:CT	0.163103	-0.0858769	1.36e-20	0.0092307	intron_variant	MTMR3	1	0.0113434	chr22:28570110-31570110
Pulpitis	rs9608822	22:29900233:C:T	0.163103	-0.0858769	1.36e-20	0.0092307	intron_variant	MTMR3	1	0.0113434	chr22:28570110-31570110
Pulpitis	rs9608823	22:29906175:A:G	0.163136	-0.0858794	1.36e-20	0.00923077	intron_variant	MTMR3	1	0.0113662	chr22:28570110-31570110
Pulpitis	rs9614105	22:29907077:A:G	0.163103	-0.0858769	1.36e-20	0.0092307	intron_variant	MTMR3	1	0.0113434	chr22:28570110-31570110
Pulpitis	rs73162731	22:29911625:A:G	0.16284	-0.0858452	1.48e-20	0.00923638	intron_variant	MTMR3	1	0.0104072	chr22:28570110-31570110
Pulpitis	rs546672898	22:29913726:G:GT	0.162837	-0.0859091	1.4e-20	0.00923686	intron_variant	MTMR3	1	0.0110523	chr22:28570110-31570110
Pulpitis	rs9614108	22:29929061:C:A	0.163121	-0.0859592	1.24e-20	0.00922966	intron_variant	MTMR3	1	0.0124522	chr22:28570110-31570110
Pulpitis	rs9614109	22:29929162:T:C	0.163171	-0.0859975	1.18e-20	0.00922864	intron_variant	MTMR3	1	0.0130561	chr22:28570110-31570110
Pulpitis	rs9680595	22:29940124:C:T	0.163122	-0.085958	1.24e-20	0.00922967	intron_variant	MTMR3	1	0.0124359	chr22:28570110-31570110
Pulpitis	rs9614110	22:29943031:C:A	0.162965	-0.0857003	1.69e-20	0.00923434	intron_variant	MTMR3	1	0.00927581	chr22:28570110-31570110
Pulpitis	rs9306466	22:29943740:T:C	0.162939	-0.086101	1.18e-20	0.00924023	intron_variant	MTMR3	1	0.0129374	chr22:28570110-31570110
Pulpitis	rs9680809	22:29944045:G:C	0.163251	-0.0857797	1.48e-20	0.0092289	intron_variant	MTMR3	1	0.0104641	chr22:28570110-31570110
Pulpitis	rs9614111	22:29946392:G:C	0.162996	-0.0856086	1.82e-20	0.00923253	intron_variant	MTMR3	1	0.00859666	chr22:28570110-31570110
Pulpitis	rs146622237	22:29952683:T:TA	0.162904	-0.0858528	1.44e-20	0.00923396	intron_variant	MTMR3	1	0.0108577	chr22:28570110-31570110
Pulpitis	rs12484336	22:29953024:C:G	0.163076	-0.0860509	1.13e-20	0.00922992	intron_variant	MTMR3	1	0.0136248	chr22:28570110-31570110
Pulpitis	rs73883345	22:29958983:G:A	0.163083	-0.086077	1.1e-20	0.00922954	intron_variant	MTMR3	1	0.0140374	chr22:28570110-31570110
Pulpitis	rs28428766	22:29960429:G:A	0.163083	-0.0860778	1.1e-20	0.00922954	intron_variant	MTMR3	1	0.0140488	chr22:28570110-31570110
Pulpitis	rs28522206	22:29960568:A:G	0.163083	-0.0860778	1.1e-20	0.00922954	intron_variant	MTMR3	1	0.0140488	chr22:28570110-31570110
Pulpitis	rs7290085	22:29965137:A:T	0.163084	-0.0860801	1.09e-20	0.00922955	intron_variant	MTMR3	1	0.0140801	chr22:28570110-31570110
Pulpitis	rs73162773	22:29969195:C:T	0.163128	-0.086092	1.08e-20	0.00922971	intron_variant	MTMR3	1	0.0142229	chr22:28570110-31570110
Pulpitis	rs9614122	22:29969853:A:G	0.163083	-0.0860794	1.09e-20	0.00922954	intron_variant	MTMR3	1	0.0140715	chr22:28570110-31570110
Pulpitis	rs9614124	22:29975662:G:A	0.163136	-0.0862281	9.35e-21	0.00922899	intron_variant	MTMR3	1	0.016437	chr22:28570110-31570110
Pulpitis	rs7284538	22:29979545:A:G	0.163128	-0.0861795	9.75e-21	0.00922824	non_coding_transcript_exon_variant	MTMR3	1	0.0157561	chr22:28570110-31570110
Pulpitis	rs3788421	22:29981013:A:G	0.163128	-0.0861795	9.75e-21	0.00922824	non_coding_transcript_exon_variant	MTMR3	1	0.0157561	chr22:28570110-31570110
Pulpitis	rs10616206	22:29982696:GTC:G	0.163078	-0.0862116	9.69e-21	0.00923102	non_coding_transcript_exon_variant	MTMR3	1	0.0158579	chr22:28570110-31570110
Pulpitis	rs9614127	22:29987627:A:C	0.163147	-0.0861676	9.82e-21	0.00922766	non_coding_transcript_exon_variant	MTMR3	1	0.0156503	chr22:28570110-31570110
Pulpitis	rs8139217	22:29993167:A:T	0.163138	-0.0862146	9.38e-21	0.00922792	non_coding_transcript_exon_variant	MTMR3	1	0.0163739	chr22:28570110-31570110
Pulpitis	rs7285751	22:29997555:C:G	0.16314	-0.0861542	9.99e-21	0.00922804	non_coding_transcript_exon_variant	MTMR3	1	0.0153877	chr22:28570110-31570110
Pulpitis	rs151302635	22:29998742:G:GT	0.163104	-0.086201	9.67e-21	0.00922964	non_coding_transcript_exon_variant	MTMR3	1	0.0158905	chr22:28570110-31570110
Pulpitis	rs9614129	22:30002089:T:C	0.162666	-0.0857434	1.68e-20	0.0092389	non_coding_transcript_exon_variant	MTMR3	1	0.00927564	chr22:28570110-31570110
Pulpitis	rs9614131	22:30014451:T:C	0.162738	-0.0864746	8.07e-21	0.00923997	non_coding_transcript_exon_variant	MTMR3	1	0.0188517	chr22:28570110-31570110
Pulpitis	rs9608836	22:30018351:C:T	0.162742	-0.0865716	7.29e-21	0.00923982	non_coding_transcript_exon_variant	MTMR3	1	0.0208256	chr22:28570110-31570110
Pulpitis	rs9983	22:30027755:G:A	0.162663	-0.0867527	6.32e-21	0.00924416	3_prime_UTR_variant	MTMR3	1	0.0239999	chr22:28570110-31570110
Pulpitis	rs9614132	22:30032656:G:A	0.162662	-0.0866562	6.94e-21	0.0092437	intron_variant	MTMR3	1	0.0218391	chr22:28570110-31570110
Pulpitis	rs16987156	22:30038134:C:T	0.16264	-0.0865241	7.85e-21	0.00924245	intron_variant	MTMR3	1	0.019319	chr22:28570110-31570110
Pulpitis	rs7292732	22:30059389:G:A	0.162637	-0.0864942	8.04e-21	0.00924166	intron_variant	HORMAD2	1	0.0188766	chr22:28570110-31570110
Pulpitis	rs145019185	22:30066922:C:T	0.161904	-0.0863607	1.19e-20	0.00926858	intron_variant	HORMAD2	1	0.0128548	chr22:28570110-31570110
Pulpitis	rs9608843	22:30070110:G:T	0.161881	-0.087149	5.19e-21	0.0092659	intron_variant	HORMAD2	1	0.0292098	chr22:28570110-31570110
Pulpitis	rs9608845	22:30085869:C:T	0.162397	-0.0865921	7.64e-21	0.00924689	intron_variant	HORMAD2	1	0.0198526	chr22:28570110-31570110
Pulpitis	rs12373962	22:30092147:C:T	0.162226	-0.0863963	9.71e-21	0.009251	intron_variant	HORMAD2	1	0.0158361	chr22:28570110-31570110
Pulpitis	rs9614143	22:30098653:T:C	0.162397	-0.086594	7.63e-21	0.00924689	intron_variant	HORMAD2	1	0.0198908	chr22:28570110-31570110
Pulpitis	rs9614144	22:30105497:T:A	0.1624	-0.0865972	7.61e-21	0.00924693	intron_variant	HORMAD2	1	0.019948	chr22:28570110-31570110
Pulpitis	rs7286551	22:30107223:A:G	0.162458	-0.0866566	7.19e-21	0.00924733	intron_variant	HORMAD2	1	0.0210925	chr22:28570110-31570110
Pulpitis	rs9614145	22:30116257:A:G	0.161894	-0.0864144	1.03e-20	0.00925942	intron_variant	HORMAD2	1	0.014729	chr22:28570110-31570110
Pulpitis	rs35089120	22:30135112:CAT:C	0.162527	-0.0864625	8.45e-21	0.00924357	intron_variant	HORMAD2	1	0.0180008	chr22:28570110-31570110
Pulpitis	rs9614147	22:30136684:C:T	0.162527	-0.0864625	8.45e-21	0.00924357	non_coding_transcript_exon_variant	HORMAD2	1	0.0180008	chr22:28570110-31570110
Pulpitis	rs9608847	22:30140067:T:G	0.162355	-0.0862665	1.07e-20	0.00924767	intron_variant	HORMAD2	1	0.0143603	chr22:28570110-31570110
Pulpitis	rs73164739	22:30153043:T:C	0.162754	-0.0863435	9.08e-21	0.00923826	intron_variant	HORMAD2	1	0.0167956	chr22:28570110-31570110
Pulpitis	rs139117847	22:30163255:CTT:C	0.162784	-0.0865784	7.16e-21	0.00923863	intron_variant	HORMAD2	1	0.0212956	chr22:28570110-31570110
Pulpitis	rs9614152	22:30167354:G:A	0.162786	-0.08658	7.14e-21	0.00923857	intron_variant	HORMAD2	1	0.0213433	chr22:28570110-31570110
Pulpitis	rs9614153	22:30171969:G:A	0.162783	-0.0865717	7.21e-21	0.00923866	intron_variant	HORMAD2	1	0.0211457	chr22:28570110-31570110
Pulpitis	rs9614155	22:30186009:G:C	0.163116	-0.0861777	1.08e-20	0.00923856	intron_variant	HORMAD2	1	0.01409	chr22:28570110-31570110
Diseases of salivary glands	rs760512017	8:117300695:C:CAAA	0.00274671	0.613719	6.47e-09	0.10574	regulatory_region_variant	SLC30A8	1	0.99327	chr8:115800695-118800695
Temporomandibular disorders	rs138648369	7:23069600:A:G	0.0664829	-0.119865	1.09e-08	0.0209668	intergenic_variant	KLHL7	1	0.00984261	chr7:21717214-24717214
Temporomandibular disorders	rs6942685	7:23070590:T:C	0.105577	-0.097714	7.29e-09	0.0168939	intergenic_variant	KLHL7	1	0.0154167	chr7:21717214-24717214
Temporomandibular disorders	rs11385747	7:23070653:T:TG	0.105615	-0.0971752	8.72e-09	0.0168888	intergenic_variant	KLHL7	1	0.0130509	chr7:21717214-24717214
Temporomandibular disorders	rs6964618	7:23070800:C:T	0.105616	-0.0971685	8.73e-09	0.0168881	intergenic_variant	KLHL7	1	0.0130396	chr7:21717214-24717214
Temporomandibular disorders	rs7786708	7:23075797:A:C	0.107375	-0.0958986	1.03e-08	0.016748	regulatory_region_variant	KLHL7	1	0.0111937	chr7:21717214-24717214
Temporomandibular disorders	rs6956514	7:23078129:T:C	0.105153	-0.0953947	1.65e-08	0.0168973	intergenic_variant	KLHL7	1	0.00729347	chr7:21717214-24717214
Temporomandibular disorders	rs12112919	7:23080150:T:G	0.107095	-0.0961296	9.59e-09	0.0167537	intergenic_variant	KLHL7	1	0.0119514	chr7:21717214-24717214
Temporomandibular disorders	rs114139908	7:23088533:A:G	0.103703	-0.0960897	1.59e-08	0.0170011	intergenic_variant	KLHL7	1	0.00755393	chr7:21717214-24717214
Temporomandibular disorders	rs78324273	7:23095291:T:C	0.0624143	-0.126692	3.86e-09	0.0215095	intergenic_variant	KLHL7	1	0.0256206	chr7:21717214-24717214
Temporomandibular disorders	rs9647997	7:23096248:G:A	0.10112	-0.0960223	2.34e-08	0.0171933	downstream_gene_variant	KLHL7	1	0.00524785	chr7:21717214-24717214
Temporomandibular disorders	rs6944696	7:23097768:G:A	0.101068	-0.096228	2.2e-08	0.0171969	downstream_gene_variant	KLHL7	1	0.00555886	chr7:21717214-24717214
Temporomandibular disorders	rs79357375	7:23105194:A:G	0.103131	-0.0968908	1.3e-08	0.017042	intron_variant	KLHL7	1	0.00893982	chr7:21717214-24717214
Temporomandibular disorders	rs9648300	7:23105670:G:A	0.103131	-0.0968909	1.3e-08	0.017042	non_coding_transcript_exon_variant	KLHL7	1	0.0089401	chr7:21717214-24717214
Temporomandibular disorders	rs3807453	7:23116030:A:G	0.104532	-0.0959832	1.41e-08	0.0169218	intron_variant	KLHL7	1	0.0083755	chr7:21717214-24717214
Temporomandibular disorders	rs77982996	7:23116721:G:A	0.0635766	-0.126966	2.52e-09	0.0213035	intron_variant	KLHL7	1	0.0378282	chr7:21717214-24717214
Temporomandibular disorders	rs59389125	7:23128775:A:T	0.104026	-0.0937594	3.21e-08	0.016956	intron_variant	KLHL7	1	0.00387231	chr7:21717214-24717214
Temporomandibular disorders	rs146338914	7:23132953:G:C	0.0650951	-0.121749	7.1e-09	0.0210324	intron_variant	KLHL7	1	0.0144309	chr7:21717214-24717214
Temporomandibular disorders	rs1178514	7:23133535:G:A	0.104022	-0.0937359	3.24e-08	0.0169561	intron_variant	KLHL7	1	0.00384344	chr7:21717214-24717214
Temporomandibular disorders	rs1178515	7:23141617:C:A	0.106403	-0.0958093	1.17e-08	0.0167957	intron_variant	KLHL7	1	0.00993527	chr7:21717214-24717214
Temporomandibular disorders	rs75420885	7:23145817:A:T	0.0651966	-0.122031	6.45e-09	0.0210228	intron_variant	KLHL7	1	0.0157672	chr7:21717214-24717214
Temporomandibular disorders	rs1881202	7:23153889:C:T	0.09864	0.0946337	5.05e-08	0.0173659	intron_variant	KLHL7	1	0.002619	chr7:21717214-24717214
Temporomandibular disorders	rs2091491	7:23153930:C:T	0.100221	0.0921215	9.12e-08	0.0172401	intron_variant	KLHL7	1	0.00151021	chr7:21717214-24717214
Temporomandibular disorders	rs1406080	7:23153985:C:G	0.100266	0.0924365	8.25e-08	0.0172404	intron_variant	KLHL7	1	0.00165728	chr7:21717214-24717214
Temporomandibular disorders	rs1852635	7:23154151:T:C	0.100224	0.0921277	9.1e-08	0.0172399	intron_variant	KLHL7	1	0.00151348	chr7:21717214-24717214
Temporomandibular disorders	rs1830275	7:23154271:C:A	0.100223	0.0921267	9.1e-08	0.0172399	intron_variant	KLHL7	1	0.00151303	chr7:21717214-24717214
Temporomandibular disorders	rs60259769	7:23154355:A:AAAAC	0.100234	0.092107	9.16e-08	0.0172398	intron_variant	KLHL7	1	0.00150466	chr7:21717214-24717214
Temporomandibular disorders	rs6961813	7:23155504:G:A	0.100493	0.0927626	7.3e-08	0.0172308	intron_variant	KLHL7	1	0.00185462	chr7:21717214-24717214
Temporomandibular disorders	rs12700417	7:23155588:C:T	0.100492	0.0928661	7.07e-08	0.0172314	intron_variant	KLHL7	1	0.00191117	chr7:21717214-24717214
Temporomandibular disorders	rs4722229	7:23156485:A:G	0.100348	0.0920969	9.04e-08	0.0172302	intron_variant	KLHL7	1	0.00152301	chr7:21717214-24717214
Temporomandibular disorders	rs4722232	7:23157715:C:T	0.100264	0.0917101	1.02e-07	0.0172305	intron_variant	KLHL7	1	0.00135767	chr7:21717214-24717214
Temporomandibular disorders	rs191007581	7:23157958:G:A	0.0662426	-0.125052	2.13e-09	0.0208847	intron_variant	KLHL7	1	0.0444298	chr7:21717214-24717214
Temporomandibular disorders	rs6461697	7:23158468:C:T	0.100263	0.0917096	1.02e-07	0.0172305	intron_variant	KLHL7	1	0.00135747	chr7:21717214-24717214
Temporomandibular disorders	rs6949272	7:23158750:A:G	0.100263	0.0917105	1.02e-07	0.0172305	intron_variant	KLHL7	1	0.00135783	chr7:21717214-24717214
Temporomandibular disorders	rs12700419	7:23158881:A:T	0.100263	0.0917114	1.02e-07	0.0172305	intron_variant	KLHL7	1	0.00135819	chr7:21717214-24717214
Temporomandibular disorders	rs10230879	7:23158939:T:C	0.092486	0.0973046	5.34e-08	0.0178882	intron_variant	KLHL7	1	0.00245018	chr7:21717214-24717214
Temporomandibular disorders	rs6960118	7:23160709:A:G	0.100263	0.0917095	1.02e-07	0.0172304	intron_variant	KLHL7	1	0.00135765	chr7:21717214-24717214
Temporomandibular disorders	rs6964671	7:23161183:A:C	0.100265	0.0917543	1.01e-07	0.0172297	intron_variant	KLHL7	1	0.00137728	chr7:21717214-24717214
Temporomandibular disorders	rs4321897	7:23161949:G:A	0.100269	0.0917505	1.01e-07	0.0172283	intron_variant	KLHL7	1	0.00137878	chr7:21717214-24717214
Temporomandibular disorders	rs6461699	7:23162679:T:C	0.100268	0.091835	9.79e-08	0.0172281	intron_variant	KLHL7	1	0.00141415	chr7:21717214-24717214
Temporomandibular disorders	rs7807516	7:23163147:C:T	0.10027	0.0917915	9.92e-08	0.0172278	intron_variant	KLHL7	1	0.00139671	chr7:21717214-24717214
Temporomandibular disorders	rs7807660	7:23163231:C:T	0.100271	0.0917904	9.93e-08	0.0172277	intron_variant	KLHL7	1	0.00139647	chr7:21717214-24717214
Temporomandibular disorders	rs7807966	7:23163384:C:A	0.100271	0.0917904	9.93e-08	0.0172277	intron_variant	KLHL7	1	0.00139648	chr7:21717214-24717214
Temporomandibular disorders	rs858316	7:23163511:A:G	0.100271	-0.0917909	9.93e-08	0.0172277	intron_variant	KLHL7	1	0.00139668	chr7:21717214-24717214
Temporomandibular disorders	rs1621012	7:23163714:T:C	0.100297	-0.0918598	9.72e-08	0.0172284	intron_variant	KLHL7	1	0.00142392	chr7:21717214-24717214
Temporomandibular disorders	rs1637244	7:23163715:A:T	0.100297	-0.0918598	9.72e-08	0.0172284	intron_variant	KLHL7	1	0.00142392	chr7:21717214-24717214
Temporomandibular disorders	rs2307790	7:23164598:T:TTGATCC	0.100271	-0.0917899	9.92e-08	0.0172275	intron_variant	KLHL7	1	0.00139671	chr7:21717214-24717214
Temporomandibular disorders	rs858314	7:23164932:A:G	0.100271	-0.09179	9.92e-08	0.0172275	intron_variant	KLHL7	1	0.00139676	chr7:21717214-24717214
Temporomandibular disorders	rs858313	7:23165118:T:C	0.100271	-0.09179	9.92e-08	0.0172275	intron_variant	KLHL7	1	0.00139676	chr7:21717214-24717214
Temporomandibular disorders	rs858312	7:23166015:C:T	0.100268	-0.0918419	9.76e-08	0.0172277	intron_variant	KLHL7	1	0.00141795	chr7:21717214-24717214
Temporomandibular disorders	rs858311	7:23166526:C:T	0.100268	-0.0918421	9.76e-08	0.0172277	intron_variant	KLHL7	1	0.00141803	chr7:21717214-24717214
Temporomandibular disorders	rs858310	7:23166710:C:G	0.0972956	-0.0963322	3.49e-08	0.0174682	intron_variant	KLHL7	1	0.00368995	chr7:21717214-24717214
Temporomandibular disorders	rs858309	7:23166854:G:A	0.0972965	-0.0963416	3.48e-08	0.0174682	intron_variant	KLHL7	1	0.00370049	chr7:21717214-24717214
Temporomandibular disorders	rs858308	7:23168727:C:T	0.0973094	-0.0963603	3.46e-08	0.0174683	intron_variant	KLHL7	1	0.00372114	chr7:21717214-24717214
Temporomandibular disorders	rs858307	7:23168805:C:T	0.0973989	-0.0967295	3.03e-08	0.0174621	intron_variant	KLHL7	1	0.00419345	chr7:21717214-24717214
Temporomandibular disorders	rs864524	7:23169116:C:T	0.097251	-0.0960509	3.86e-08	0.0174728	intron_variant	KLHL7	1	0.00336315	chr7:21717214-24717214
Temporomandibular disorders	rs112937096	7:23169275:T:TA	0.0973988	-0.0967324	3.03e-08	0.0174621	intron_variant	KLHL7	1	0.00419714	chr7:21717214-24717214
Temporomandibular disorders	rs858270	7:23169779:C:G	0.0972957	-0.0963475	3.48e-08	0.0174681	intron_variant	KLHL7	1	0.0037077	chr7:21717214-24717214
Temporomandibular disorders	rs858269	7:23169846:C:T	0.0972957	-0.0963475	3.48e-08	0.0174681	intron_variant	KLHL7	1	0.0037077	chr7:21717214-24717214
Temporomandibular disorders	rs858268	7:23170030:T:C	0.0972957	-0.0963475	3.48e-08	0.0174681	intron_variant	KLHL7	1	0.0037077	chr7:21717214-24717214
Temporomandibular disorders	rs858267	7:23170510:G:T	0.0972957	-0.0963474	3.48e-08	0.0174681	intron_variant	KLHL7	1	0.00370759	chr7:21717214-24717214
Temporomandibular disorders	rs858266	7:23170557:C:G	0.0973182	-0.0965385	3.27e-08	0.0174686	intron_variant	KLHL7	1	0.00392525	chr7:21717214-24717214
Temporomandibular disorders	rs858265	7:23170770:G:C	0.099422	-0.0956704	3.19e-08	0.0172988	intron_variant	KLHL7	1	0.00399296	chr7:21717214-24717214
Temporomandibular disorders	rs34932759	7:23170907:CT:C	0.0976096	-0.0984482	1.94e-08	0.0175261	intron_variant	KLHL7	1	0.00636063	chr7:21717214-24717214
Temporomandibular disorders	rs858264	7:23171251:G:A	0.0972977	-0.0963552	3.47e-08	0.0174681	intron_variant	KLHL7	1	0.00371632	chr7:21717214-24717214
Temporomandibular disorders	rs858263	7:23171302:G:T	0.0972957	-0.0963472	3.48e-08	0.0174681	intron_variant	KLHL7	1	0.00370736	chr7:21717214-24717214
Temporomandibular disorders	rs858260	7:23173315:G:A	0.0972958	-0.0963484	3.47e-08	0.0174681	intron_variant	KLHL7	1	0.00370871	chr7:21717214-24717214
Temporomandibular disorders	rs706013	7:23175077:A:G	0.0974037	-0.0966836	3.08e-08	0.0174618	3_prime_UTR_variant	KLHL7	1	0.0041377	chr7:21717214-24717214
Temporomandibular disorders	rs858256	7:23176017:C:T	0.100356	-0.0918716	9.66e-08	0.0172271	3_prime_UTR_variant	KLHL7	1	0.00143077	chr7:21717214-24717214
Temporomandibular disorders	rs858255	7:23177086:C:T	0.100445	-0.0921616	8.62e-08	0.017215	3_prime_UTR_variant	KLHL7	1	0.00158921	chr7:21717214-24717214
Temporomandibular disorders	rs858254	7:23177584:G:C	0.100388	-0.0917921	9.75e-08	0.0172173	3_prime_UTR_variant	KLHL7	1	0.00141945	chr7:21717214-24717214
Temporomandibular disorders	rs858253	7:23178101:C:T	0.100492	-0.0921772	8.53e-08	0.0172114	upstream_gene_variant	KLHL7	1	0.00160231	chr7:21717214-24717214
Temporomandibular disorders	rs858252	7:23178253:C:A	0.100492	-0.0921772	8.53e-08	0.0172114	upstream_gene_variant	KLHL7	1	0.00160231	chr7:21717214-24717214
Temporomandibular disorders	rs858251	7:23178732:T:C	0.100389	-0.0918015	9.72e-08	0.0172172	upstream_gene_variant	KLHL7	1	0.00142362	chr7:21717214-24717214
Temporomandibular disorders	rs858250	7:23178941:C:A	0.100492	-0.0921778	8.53e-08	0.0172114	upstream_gene_variant	KLHL7	1	0.0016026	chr7:21717214-24717214
[truncated: 99 more rows]

## Sheet: TableS5
Table S5. HLA fine-mapping results for oral phenotypes. Beta=effect estimate, se=standard error, p=p-value.
Phenotype	HLA allele	beta	se	p
Attrition	B*18:01	0,0883	0,0208	2,250e-05
Diseases of pulp and periapical tissues	DRB4*01:03	0,0251	0,0056	7,427e-06
Pulpitis	DRB4*01:03	0,0283	0,0081	4,950e-04
Chronic apical periodontitis	DQB1*03:01	0,0404	0,0089	6,253e-06
Oral lichen planus	DQA1*01:01	0,3259	0,0364	3,241e-19
Oral and peripheral lichen planus	DQB1*05:01	0,5614	0,0172	7,741e-235
Diseases of lip and oral mucosa	DQA1*01:02	-0,0604	0,0150	5,396e-05

## Sheet: TableS6
Table S6. Genetic correlation results between all oral and craniofacial phenotypes. p1=phenotype 1, p2=phenotype 2, rg=genetic correlation, se=standard error, z=z-score, p=p-value, p_adj=Bonferroni-corrected p-value, sig=statistically significant after Bonferroni correction.
p1	p2	rg	se	z	p	p_adj	sig
Abrasion	Attrition	0.7037	0.0915	7.6907	1.4632e-14	1.02424e-13	TRUE
Abrasion	Bruxism	0.5463	0.1133	4.8219	1.4222e-06	9.9554e-06	TRUE
Abrasion	Caries	0.4496	0.084	5.354	8.6019e-08	6.02133e-07	TRUE
Abrasion	Dentofacial anomalies	0.3776	0.0944	3.9995	6.3476e-05	0.000444332	TRUE
Abrasion	Erosion	0.5819	0.1013	5.7439	9.2503e-09	6.47521e-08	TRUE
Abrasion	Gingivitis and periodontal diseases	0.3629	0.0916	3.9611	7.461e-05	0.00052227	TRUE
Abrasion	Anomalies in dental arch relations	-0.0747	0.1739	-0.4294	0.6676	4.6732	FALSE
Abrasion	Asymmetry of jaw	0.3032	0.2081	1.4571	0.1451	1.0157	FALSE
Abrasion	Crossbite	-0.1476	0.1552	-0.9515	0.3413	2.3891	FALSE
Abrasion	Crowding of teeth	0.1007	0.1818	0.5537	0.5798	4.0586	FALSE
Abrasion	Deep bite	0.0489	0.1131	0.4319	0.6658	4.6606	FALSE
Abrasion	Deep bite and surgery	0.1627	0.153	1.0631	0.2877	2.0139	FALSE
Abrasion	Disto-occlusion	-0.2862	0.1649	-1.7355	0.0826	0.5782	FALSE
Abrasion	Embedded teeth	-0.2199	0.2253	-0.976	0.3291	2.3037	FALSE
Abrasion	Embedded and impacted teeth	0.0983	0.1376	0.7145	0.4749	3.3243	FALSE
Abrasion	Tooth eruption problems	0.179	0.3081	0.581	0.5612	3.9284	FALSE
Abrasion	Hypertrophy of tongue papillae	-0.3372	0.244	-1.3818	0.167	1.169	FALSE
Abrasion	Hypodontia	-0.0842	0.1559	-0.5398	0.5893	4.1251	FALSE
Abrasion	Impacted teeth	0.1545	0.144	1.0731	0.2832	1.9824	FALSE
Abrasion	Peripheral and oral lichen planus	0.0522	0.0783	0.667	0.5048	3.5336	FALSE
Abrasion	Major anomalies in jaw size	0.2696	0.2439	1.1055	0.2689	1.8823	FALSE
Abrasion	Mandibular hypoplasia	0.0023	0.1789	0.0128	0.9897	6.9279	FALSE
Abrasion	Impacted maxillary canine	-0.0846	0.1624	-0.5212	0.6022	4.2154	FALSE
Abrasion	Palatinal maxillary canine	0.2622	0.2438	1.0753	0.2822	1.9754	FALSE
Abrasion	Maxillary hypoplasia	-0.0188	0.1424	-0.1319	0.895	6.265	FALSE
Abrasion	Impacted maxillary molar	-0.0098	0.3154	-0.0309	0.9753	6.8271	FALSE
Abrasion	Maxillary prognathia	0.115	0.1234	0.9313	0.3517	2.4619	FALSE
Abrasion	Mesio-occlusion	-0.2654	0.1812	-1.4647	0.143	1.001	FALSE
Abrasion	Mandibular prognathia	-0.1021	0.2364	-0.4319	0.6658	4.6606	FALSE
Abrasion	Mandibular prognathia and surgery	0.0872	0.1608	0.5421	0.5878	4.1146	FALSE
Abrasion	Mandibular retrognathia	0.1506	0.1035	1.4552	0.1456	1.0192	FALSE
Abrasion	Mandibular retrognathia and surgery	0.0946	0.1416	0.6681	0.5041	3.5287	FALSE
Abrasion	Open bite	0.0605	0.1418	0.4266	0.6697	4.6879	FALSE
Abrasion	Open bite and surgery	-0.3773	0.179	-2.1072	0.0351	0.2457	FALSE
Abrasion	Oral leukoplakia	0.073	0.1887	0.3871	0.6987	4.8909	FALSE
Abrasion	Oral leukoplakia and other epithelial disorders	0.2514	0.1715	1.4662	0.1426	0.9982	FALSE
Abrasion	Overjet	-0.1446	0.2497	-0.5791	0.5625	3.9375	FALSE
Abrasion	Maxillary retrognathia	-0.0178	0.1937	-0.0918	0.9269	6.4883	FALSE
Abrasion	Scissor bite	0.222	0.1761	1.2602	0.2076	1.4532	FALSE
Abrasion	Supernumerary teeth	0.2222	0.1835	1.211	0.2259	1.5813	FALSE
Abrasion	Other diseases of lip and oral mucosa	0.3309	0.1226	2.6992	0.007	0.049	TRUE
Abrasion	Tooth loss	0.337	0.1162	2.9004	0.0037	0.0259	TRUE
Abrasion	Oral cysts	-0.2873	0.3319	-0.8655	0.3867	2.7069	FALSE
Abrasion	Oral lichen planus	0.0011	0.1255	0.009	0.9929	6.9503	FALSE
Abrasion	Chronic apical periodontitis	0.2439	0.0926	2.6341	0.0084	0.0588	FALSE
Abrasion	Periapical abscess	0.0914	0.1228	0.7448	0.4564	3.1948	FALSE
Abrasion	Aggressive periodontitis	0.1504	0.1532	0.9816	0.3263	2.2841	FALSE
Abrasion	Chronic complicated periodontitis	0.0124	0.084	0.1472	0.883	6.181	FALSE
Abrasion	Chronic periodontitis	0.1407	0.1262	1.1154	0.2647	1.8529	FALSE
Abrasion	Pulpitis	0.1404	0.0751	1.8696	0.0615	0.4305	FALSE
Abrasion	Pulp necrosis	0.2064	0.1157	1.783	0.0746	0.5222	FALSE
Abrasion	Diseases of pulp and periapical tissues	0.2493	0.0744	3.3504	0.0008	0.0056	TRUE
Abrasion	Cleft and caries	-0.136	0.1802	-0.7547	0.4504	3.1528	FALSE
Abrasion	Cleft hard palate	-0.1695	0.1135	-1.4926	0.1355	0.9485	FALSE
Abrasion	Cleft lip	-0.1923	0.1408	-1.3658	0.172	1.204	FALSE
Abrasion	Cleft lip, lip and palate, or palate	-0.1289	0.1726	-0.747	0.455	3.185	FALSE
Abrasion	Cleft lip or cleft lip and palate	-0.3161	0.2174	-1.4542	0.1459	1.0213	FALSE
Abrasion	Cleft palate	-0.0595	0.1404	-0.424	0.6715	4.7005	FALSE
Abrasion	Resorption	0.202	0.2265	0.8918	0.3725	2.6075	FALSE
Abrasion	Diseases of salivary glands	-0.1584	0.1563	-1.0132	0.3109	2.1763	FALSE
Abrasion	Stomatitis	0.3348	0.2344	1.4281	0.1533	1.0731	FALSE
Abrasion	Temporomandibular disorders	0.3549	0.0924	3.841	0.0001	0.0007	TRUE
Abrasion	Tooth wear	0.8234	0.0519	15.8796	8.7715e-57	6.14005e-56	TRUE
Attrition	Bruxism	0.8982	0.0745	12.063	1.6556e-33	1.15892e-32	TRUE
Attrition	Caries	0.5273	0.0498	10.5936	3.1921e-26	2.23447e-25	TRUE
Attrition	Dentofacial anomalies	0.525	0.0664	7.9094	2.5871e-15	1.81097e-14	TRUE
Attrition	Erosion	0.7433	0.0677	10.9758	4.996e-28	3.4972e-27	TRUE
Attrition	Gingivitis and periodontal diseases	0.3108	0.0645	4.8174	1.4547e-06	1.01829e-05	TRUE
Attrition	Anomalies in dental arch relations	0.2776	0.1169	2.3751	0.0175	0.1225	FALSE
Attrition	Asymmetry of jaw	0.4354	0.1614	2.6983	0.007	0.049	TRUE
Attrition	Crossbite	-0.0694	0.0971	-0.7152	0.4745	3.3215	FALSE
Attrition	Crowding of teeth	0.0688	0.1389	0.4952	0.6205	4.3435	FALSE
Attrition	Deep bite	0.312	0.077	4.054	5.0348e-05	0.000352436	TRUE
Attrition	Deep bite and surgery	0.1666	0.1052	1.5829	0.1134	0.7938	FALSE
Attrition	Disto-occlusion	0.0659	0.1189	0.5541	0.5795	4.0565	FALSE
Attrition	Embedded teeth	-0.1346	0.1554	-0.8662	0.3864	2.7048	FALSE
Attrition	Embedded and impacted teeth	0.037	0.1139	0.3244	0.7456	5.2192	FALSE
Attrition	Tooth eruption problems	0.0514	0.2078	0.2474	0.8046	5.6322	FALSE
Attrition	Hypertrophy of tongue papillae	-0.1913	0.1664	-1.1495	0.2503	1.7521	FALSE
Attrition	Hypodontia	0.0294	0.0967	0.3043	0.7609	5.3263	FALSE
Attrition	Impacted teeth	0.0741	0.1145	0.6469	0.5177	3.6239	FALSE
Attrition	Peripheral and oral lichen planus	0.3205	0.0676	4.7414	2.1221e-06	1.48547e-05	TRUE
Attrition	Major anomalies in jaw size	0.0466	0.1654	0.2816	0.7782	5.4474	FALSE
Attrition	Mandibular hypoplasia	0.3066	0.1353	2.2664	0.0234	0.1638	FALSE
Attrition	Impacted maxillary canine	0.0514	0.1253	0.4106	0.6814	4.7698	FALSE
Attrition	Palatinal maxillary canine	0.3393	0.1928	1.7597	0.0785	0.5495	FALSE
Attrition	Maxillary hypoplasia	-0.0665	0.0882	-0.7545	0.4506	3.1542	FALSE
Attrition	Impacted maxillary molar	0.1852	0.2276	0.8141	0.4156	2.9092	FALSE
Attrition	Maxillary prognathia	0.1838	0.0954	1.9271	0.054	0.378	FALSE
Attrition	Mesio-occlusion	-0.3149	0.1744	-1.8049	0.0711	0.4977	FALSE
Attrition	Mandibular prognathia	-0.1888	0.1996	-0.9459	0.3442	2.4094	FALSE
Attrition	Mandibular prognathia and surgery	-0.0009	0.1114	-0.008	0.9936	6.9552	FALSE
Attrition	Mandibular retrognathia	0.2504	0.0761	3.2919	0.001	0.007	TRUE
Attrition	Mandibular retrognathia and surgery	0.2218	0.1101	2.0141	0.044	0.308	FALSE
Attrition	Open bite	-0.0409	0.1079	-0.3785	0.7051	4.9357	FALSE
Attrition	Open bite and surgery	0.0214	0.1142	0.1874	0.8513	5.9591	FALSE
Attrition	Oral leukoplakia	0.3243	0.1459	2.2221	0.0263	0.1841	FALSE
Attrition	Oral leukoplakia and other epithelial disorders	0.4794	0.1232	3.8917	9.9536e-05	0.000696752	TRUE
Attrition	Overjet	0.274	0.1789	1.5315	0.1257	0.8799	FALSE
Attrition	Maxillary retrognathia	0.1269	0.1254	1.0114	0.3118	2.1826	FALSE
Attrition	Scissor bite	0.2594	0.1118	2.3191	0.0204	0.1428	FALSE
Attrition	Supernumerary teeth	0.0451	0.1062	0.4243	0.6713	4.6991	FALSE
Attrition	Other diseases of lip and oral mucosa	0.4954	0.0914	5.4199	5.9637e-08	4.17459e-07	TRUE
Attrition	Tooth loss	0.5784	0.0746	7.7523	9.0247e-15	6.31729e-14	TRUE
Attrition	Oral cysts	0.3098	0.2443	1.2679	0.2048	1.4336	FALSE
Attrition	Oral lichen planus	0.1901	0.0783	2.4286	0.0152	0.1064	FALSE
Attrition	Chronic apical periodontitis	0.3857	0.0619	6.2329	4.5783e-10	3.20481e-09	TRUE
Attrition	Periapical abscess	0.2107	0.1006	2.0942	0.0362	0.2534	FALSE
Attrition	Aggressive periodontitis	-0.1644	0.1027	-1.6007	0.1095	0.7665	FALSE
Attrition	Chronic complicated periodontitis	-0.0296	0.067	-0.4424	0.6582	4.6074	FALSE
Attrition	Chronic periodontitis	0.0361	0.0894	0.4034	0.6867	4.8069	FALSE
Attrition	Pulpitis	0.2217	0.0497	4.4635	8.0625e-06	5.64375e-05	TRUE
Attrition	Pulp necrosis	0.4137	0.0812	5.0968	3.4548e-07	2.41836e-06	TRUE
Attrition	Diseases of pulp and periapical tissues	0.3527	0.0498	7.0877	1.3635e-12	9.5445e-12	TRUE
Attrition	Cleft and caries	0.1826	0.1243	1.4696	0.1417	0.9919	FALSE
Attrition	Cleft hard palate	0.1247	0.0908	1.374	0.1694	1.1858	FALSE
Attrition	Cleft lip	-0.0795	0.0853	-0.9326	0.351	2.457	FALSE
Attrition	Cleft lip, lip and palate, or palate	0.1034	0.1179	0.8769	0.3805	2.6635	FALSE
Attrition	Cleft lip or cleft lip and palate	0.0467	0.1376	0.3395	0.7342	5.1394	FALSE
Attrition	Cleft palate	0.1566	0.1091	1.4359	0.151	1.057	FALSE
Attrition	Resorption	0.0226	0.1524	0.1484	0.8821	6.1747	FALSE
Attrition	Diseases of salivary glands	0.2833	0.1049	2.7002	0.0069	0.0483	TRUE
Attrition	Stomatitis	0.7913	0.2658	2.9772	0.0029	0.0203	TRUE
Attrition	Temporomandibular disorders	0.5441	0.063	8.6383	5.7032e-18	3.99224e-17	TRUE
Attrition	Tooth wear	0.9566	0.0164	58.2523	0	0	TRUE
Bruxism	Caries	0.4132	0.0681	6.0639	1.3287e-09	9.3009e-09	TRUE
Bruxism	Dentofacial anomalies	0.7524	0.0727	10.3442	4.4464e-25	3.11248e-24	TRUE
Bruxism	Erosion	0.5177	0.0823	6.2929	3.115e-10	2.1805e-09	TRUE
Bruxism	Gingivitis and periodontal diseases	0.3917	0.0727	5.3916	6.9833e-08	4.88831e-07	TRUE
Bruxism	Anomalies in dental arch relations	0.2675	0.1339	1.9974	0.0458	0.3206	FALSE
Bruxism	Asymmetry of jaw	0.6245	0.2463	2.5354	0.0112	0.0784	FALSE
Bruxism	Crossbite	-0.121	0.1114	-1.0863	0.2774	1.9418	FALSE
Bruxism	Crowding of teeth	0.2467	0.1534	1.6077	0.1079	0.7553	FALSE
Bruxism	Deep bite	0.1951	0.0943	2.0682	0.0386	0.2702	FALSE
Bruxism	Deep bite and surgery	0.1634	0.1255	1.3018	0.193	1.351	FALSE
Bruxism	Disto-occlusion	0.2341	0.1351	1.7335	0.083	0.581	FALSE
Bruxism	Embedded teeth	0.127	0.1777	0.7151	0.4746	3.3222	FALSE
Bruxism	Embedded and impacted teeth	0.1887	0.1188	1.5878	0.1123	0.7861	FALSE
Bruxism	Tooth eruption problems	0.2694	0.2811	0.9584	0.3379	2.3653	FALSE
Bruxism	Hypertrophy of tongue papillae	-0.0744	0.2084	-0.3571	0.721	5.047	FALSE
Bruxism	Hypodontia	0.0646	0.1184	0.5459	0.5851	4.0957	FALSE
Bruxism	Impacted teeth	0.2189	0.122	1.7939	0.0728	0.5096	FALSE
Bruxism	Peripheral and oral lichen planus	0.3331	0.0984	3.3842	0.0007	0.0049	TRUE
Bruxism	Major anomalies in jaw size	0.2056	0.1789	1.1494	0.2504	1.7528	FALSE
Bruxism	Mandibular hypoplasia	0.1402	0.158	0.8873	0.3749	2.6243	FALSE
Bruxism	Impacted maxillary canine	-0.2395	0.1527	-1.5682	0.1168	0.8176	FALSE
Bruxism	Palatinal maxillary canine	-0.0378	0.1868	-0.2024	0.8396	5.8772	FALSE
Bruxism	Maxillary hypoplasia	0.043	0.1124	0.3823	0.7023	4.9161	FALSE
Bruxism	Impacted maxillary molar	0.1617	0.2547	0.6346	0.5257	3.6799	FALSE
Bruxism	Maxillary prognathia	0.069	0.1065	0.6476	0.5173	3.6211	FALSE
Bruxism	Mesio-occlusion	-0.1803	0.1908	-0.9453	0.3445	2.4115	FALSE
Bruxism	Mandibular prognathia	0.1496	0.2202	0.6792	0.497	3.479	FALSE
Bruxism	Mandibular prognathia and surgery	0.2638	0.1363	1.9351	0.053	0.371	FALSE
Bruxism	Mandibular retrognathia	0.2154	0.1001	2.1504	0.0315	0.2205	FALSE
Bruxism	Mandibular retrognathia and surgery	0.276	0.1187	2.3253	0.0201	0.1407	FALSE
Bruxism	Open bite	-0.1077	0.1125	-0.9573	0.3384	2.3688	FALSE
Bruxism	Open bite and surgery	0.0032	0.1302	0.0244	0.9805	6.8635	FALSE
Bruxism	Oral leukoplakia	0.0283	0.1706	0.166	0.8682	6.0774	FALSE
Bruxism	Oral leukoplakia and other epithelial disorders	0.3091	0.1415	2.1843	0.0289	0.2023	FALSE
Bruxism	Overjet	-0.1049	0.2002	-0.5238	0.6004	4.2028	FALSE
Bruxism	Maxillary retrognathia	0.3403	0.1809	1.8813	0.0599	0.4193	FALSE
Bruxism	Scissor bite	0.1169	0.1291	0.9051	0.3654	2.5578	FALSE
Bruxism	Supernumerary teeth	-0.1104	0.1555	-0.7102	0.4776	3.3432	FALSE
Bruxism	Other diseases of lip and oral mucosa	0.5067	0.1009	5.0224	5.1034e-07	3.57238e-06	TRUE
Bruxism	Tooth loss	0.5007	0.0935	5.3524	8.6811e-08	6.07677e-07	TRUE
Bruxism	Oral cysts	0.1855	0.2484	0.7468	0.4552	3.1864	FALSE
Bruxism	Oral lichen planus	0.2051	0.1049	1.9548	0.0506	0.3542	FALSE
Bruxism	Chronic apical periodontitis	0.1949	0.0762	2.5586	0.0105	0.0735	FALSE
Bruxism	Periapical abscess	0.0927	0.1129	0.821	0.4117	2.8819	FALSE
Bruxism	Aggressive periodontitis	-0.2105	0.1427	-1.4758	0.14	0.98	FALSE
Bruxism	Chronic complicated periodontitis	-0.03	0.0727	-0.4127	0.6798	4.7586	FALSE
Bruxism	Chronic periodontitis	0.178	0.1075	1.6556	0.0978	0.6846	FALSE
Bruxism	Pulpitis	0.2322	0.07	3.3159	0.0009	0.0063	TRUE
Bruxism	Pulp necrosis	0.2147	0.0936	2.2932	0.0218	0.1526	FALSE
Bruxism	Diseases of pulp and periapical tissues	0.2419	0.0658	3.6754	0.0002	0.0014	TRUE
Bruxism	Cleft and caries	-0.1463	0.1505	-0.9721	0.331	2.317	FALSE
Bruxism	Cleft hard palate	-0.1434	0.1073	-1.3365	0.1814	1.2698	FALSE
Bruxism	Cleft lip	-0.0512	0.1089	-0.4697	0.6385	4.4695	FALSE
Bruxism	Cleft lip, lip and palate, or palate	-0.1159	0.1374	-0.8438	0.3988	2.7916	FALSE
Bruxism	Cleft lip or cleft lip and palate	0.0196	0.1565	0.1249	0.9006	6.3042	FALSE
Bruxism	Cleft palate	-0.1441	0.1233	-1.1685	0.2426	1.6982	FALSE
Bruxism	Resorption	-0.0523	0.179	-0.2922	0.7701	5.3907	FALSE
Bruxism	Diseases of salivary glands	0.3704	0.1332	2.7797	0.0054	0.0378	TRUE
Bruxism	Stomatitis	0.8626	0.2926	2.9479	0.0032	0.0224	TRUE
Bruxism	Temporomandibular disorders	0.7248	0.068	10.6569	1.6196e-26	1.13372e-25	TRUE
Bruxism	Tooth wear	0.807	0.067	12.0443	2.0795e-33	1.45565e-32	TRUE
Caries	Dentofacial anomalies	0.2968	0.0594	4.9988	5.7692e-07	4.03844e-06	TRUE
Caries	Erosion	0.3679	0.069	5.3319	9.7212e-08	6.80484e-07	TRUE
Caries	Gingivitis and periodontal diseases	0.5593	0.0451	12.3953	2.7709e-35	1.93963e-34	TRUE
Caries	Anomalies in dental arch relations	0.0276	0.1108	0.249	0.8034	5.6238	FALSE
Caries	Asymmetry of jaw	0.1337	0.1436	0.931	0.3518	2.4626	FALSE
Caries	Crossbite	-0.0052	0.0916	-0.057	0.9546	6.6822	FALSE
Caries	Crowding of teeth	0.0806	0.1317	0.6119	0.5406	3.7842	FALSE
Caries	Deep bite	0.0458	0.0644	0.7102	0.4776	3.3432	FALSE
Caries	Deep bite and surgery	-0.1031	0.0895	-1.1527	0.249	1.743	FALSE
Caries	Disto-occlusion	-0.1493	0.1007	-1.4818	0.1384	0.9688	FALSE
Caries	Embedded teeth	-0.1055	0.143	-0.7378	0.4606	3.2242	FALSE
Caries	Embedded and impacted teeth	0.1179	0.0949	1.2423	0.2141	1.4987	FALSE
Caries	Tooth eruption problems	-0.2457	0.2385	-1.03	0.303	2.121	FALSE
Caries	Hypertrophy of tongue papillae	-0.1171	0.1415	-0.8275	0.4079	2.8553	FALSE
Caries	Hypodontia	-0.1786	0.0843	-2.1176	0.0342	0.2394	FALSE
Caries	Impacted teeth	0.1928	0.0941	2.0497	0.0404	0.2828	FALSE
Caries	Peripheral and oral lichen planus	0.1783	0.0727	2.4536	0.0141	0.0987	FALSE
Caries	Major anomalies in jaw size	0.2585	0.15	1.7236	0.0848	0.5936	FALSE
Caries	Mandibular hypoplasia	0.1837	0.1093	1.6803	0.0929	0.6503	FALSE
Caries	Impacted maxillary canine	-0.053	0.1082	-0.49	0.6241	4.3687	FALSE
Caries	Palatinal maxillary canine	0.0865	0.1431	0.6046	0.5455	3.8185	FALSE
Caries	Maxillary hypoplasia	0.0437	0.0798	0.548	0.5837	4.0859	FALSE
Caries	Impacted maxillary molar	0.0471	0.1603	0.294	0.7687	5.3809	FALSE
Caries	Maxillary prognathia	-0.0281	0.0662	-0.424	0.6716	4.7012	FALSE
Caries	Mesio-occlusion	-0.1489	0.1315	-1.1318	0.2577	1.8039	FALSE
Caries	Mandibular prognathia	0.2679	0.1767	1.5157	0.1296	0.9072	FALSE
Caries	Mandibular prognathia and surgery	0.1139	0.0954	1.1929	0.2329	1.6303	FALSE
Caries	Mandibular retrognathia	0.0304	0.0713	0.4264	0.6698	4.6886	FALSE
Caries	Mandibular retrognathia and surgery	-0.0388	0.099	-0.3926	0.6946	4.8622	FALSE
Caries	Open bite	-0.0653	0.0918	-0.7114	0.4769	3.3383	FALSE
Caries	Open bite and surgery	-0.1219	0.1059	-1.151	0.2497	1.7479	FALSE
Caries	Oral leukoplakia	0.2951	0.1387	2.1269	0.0334	0.2338	FALSE
Caries	Oral leukoplakia and other epithelial disorders	0.264	0.0925	2.8531	0.0043	0.0301	TRUE
Caries	Overjet	0.1363	0.1597	0.8533	0.3935	2.7545	FALSE
Caries	Maxillary retrognathia	-0.0512	0.1133	-0.4524	0.651	4.557	FALSE
Caries	Scissor bite	-0.005	0.0973	-0.0512	0.9591	6.7137	FALSE
Caries	Supernumerary teeth	-0.0715	0.1003	-0.713	0.4759	3.3313	FALSE
Caries	Other diseases of lip and oral mucosa	0.4914	0.0729	6.7382	1.6035e-11	1.12245e-10	TRUE
Caries	Tooth loss	0.8403	0.0655	12.8382	1.0022e-37	7.0154e-37	TRUE
Caries	Oral cysts	0.2677	0.2063	1.2975	0.1945	1.3615	FALSE
Caries	Oral lichen planus	0.0194	0.0688	0.2816	0.7783	5.4481	FALSE
Caries	Chronic apical periodontitis	0.8309	0.0401	20.6954	3.8128e-95	2.66896e-94	TRUE
Caries	Periapical abscess	0.6371	0.0796	8.0034	1.2108e-15	8.4756e-15	TRUE
Caries	Aggressive periodontitis	0.0209	0.09	0.232	0.8165	5.7155	FALSE
Caries	Chronic complicated periodontitis	0.2735	0.0524	5.2152	1.8366e-07	1.28562e-06	TRUE
Caries	Chronic periodontitis	0.3982	0.0726	5.4874	4.0797e-08	2.85579e-07	TRUE
Caries	Pulpitis	0.7589	0.0358	21.2018	9.2007e-100	6.44049e-99	TRUE
Caries	Pulp necrosis	0.7557	0.0638	11.8422	2.3606e-32	1.65242e-31	TRUE
Caries	Diseases of pulp and periapical tissues	0.8353	0.0297	28.124	4.9827e-174	3.48789e-173	TRUE
Caries	Cleft and caries	-0.0369	0.0971	-0.3801	0.7039	4.9273	FALSE
Caries	Cleft hard palate	-0.018	0.075	-0.2398	0.8105	5.6735	FALSE
Caries	Cleft lip	-0.0121	0.0791	-0.1534	0.8781	6.1467	FALSE
Caries	Cleft lip, lip and palate, or palate	-0.0714	0.0873	-0.8177	0.4135	2.8945	FALSE
Hypodontia	Impacted teeth	-0.1048	0.1531	-0.6849	0.4934	3.4538	FALSE
Hypodontia	Peripheral and oral lichen planus	0.0498	0.1223	0.4072	0.6838	4.7866	FALSE
Hypodontia	Major anomalies in jaw size	0.588	0.2414	2.4359	0.0149	0.1043	FALSE
Hypodontia	Mandibular hypoplasia	0.1497	0.194	0.7715	0.4404	3.0828	FALSE
Hypodontia	Impacted maxillary canine	0.1519	0.2027	0.7498	0.4534	3.1738	FALSE
Hypodontia	Palatinal maxillary canine	-0.0488	0.2456	-0.1985	0.8426	5.8982	FALSE
Hypodontia	Maxillary hypoplasia	0.1982	0.1443	1.3735	0.1696	1.1872	FALSE
Hypodontia	Impacted maxillary molar	-0.1909	0.3104	-0.6152	0.5384	3.7688	FALSE
Hypodontia	Maxillary prognathia	0.0444	0.1298	0.3419	0.7324	5.1268	FALSE
Hypodontia	Mesio-occlusion	0.2109	0.2344	0.8998	0.3682	2.5774	FALSE
Hypodontia	Mandibular prognathia	0.1302	0.2634	0.4942	0.6212	4.3484	FALSE
Hypodontia	Mandibular prognathia and surgery	0.2817	0.1697	1.6601	0.0969	0.6783	FALSE
Hypodontia	Mandibular retrognathia	0.1248	0.1199	1.0409	0.2979	2.0853	FALSE
Hypodontia	Mandibular retrognathia and surgery	0.2114	0.1581	1.3374	0.1811	1.2677	FALSE
Hypodontia	Open bite	-0.062	0.1715	-0.3615	0.7178	5.0246	FALSE
Hypodontia	Open bite and surgery	-0.0037	0.1855	-0.0199	0.9842	6.8894	FALSE
Hypodontia	Oral leukoplakia	-0.239	0.2212	-1.0807	0.2798	1.9586	FALSE
Hypodontia	Oral leukoplakia and other epithelial disorders	-0.1242	0.1922	-0.6463	0.5181	3.6267	FALSE
Hypodontia	Overjet	-0.1503	0.3061	-0.4912	0.6233	4.3631	FALSE
Hypodontia	Maxillary retrognathia	0.5248	0.2156	2.4345	0.0149	0.1043	FALSE
Hypodontia	Scissor bite	0.0432	0.198	0.2182	0.8273	5.7911	FALSE
Hypodontia	Supernumerary teeth	-0.1086	0.1731	-0.6272	0.5305	3.7135	FALSE
Hypodontia	Other diseases of lip and oral mucosa	-0.03	0.135	-0.2223	0.8241	5.7687	FALSE
Hypodontia	Tooth loss	-0.0533	0.1038	-0.5141	0.6072	4.2504	FALSE
Hypodontia	Oral cysts	-0.7084	0.4692	-1.5098	0.1311	0.9177	FALSE
Hypodontia	Oral lichen planus	0.035	0.1501	0.2328	0.8159	5.7113	FALSE
Hypodontia	Chronic apical periodontitis	-0.113	0.0962	-1.1747	0.2401	1.6807	FALSE
Hypodontia	Periapical abscess	-0.0751	0.129	-0.5819	0.5607	3.9249	FALSE
Hypodontia	Aggressive periodontitis	0.0669	0.1591	0.4204	0.6742	4.7194	FALSE
Hypodontia	Chronic complicated periodontitis	-0.0802	0.1034	-0.775	0.4384	3.0688	FALSE
Hypodontia	Chronic periodontitis	-0.0231	0.1331	-0.1735	0.8623	6.0361	FALSE
Hypodontia	Pulpitis	-0.0603	0.083	-0.7261	0.4678	3.2746	FALSE
Hypodontia	Pulp necrosis	-0.1756	0.1147	-1.5307	0.1258	0.8806	FALSE
Hypodontia	Diseases of pulp and periapical tissues	-0.0773	0.0786	-0.9831	0.3255	2.2785	FALSE
Hypodontia	Cleft and caries	0.2185	0.216	1.0114	0.3118	2.1826	FALSE
Hypodontia	Cleft hard palate	0.1243	0.1338	0.9284	0.3532	2.4724	FALSE
Hypodontia	Cleft lip	-0.0857	0.1583	-0.5416	0.5881	4.1167	FALSE
Hypodontia	Cleft lip, lip and palate, or palate	0.2841	0.2029	1.4002	0.1614	1.1298	FALSE
Hypodontia	Cleft lip or cleft lip and palate	0.064	0.2131	0.3005	0.7638	5.3466	FALSE
Hypodontia	Cleft palate	0.2585	0.1695	1.5252	0.1272	0.8904	FALSE
Hypodontia	Resorption	0.2481	0.2571	0.9649	0.3346	2.3422	FALSE
Hypodontia	Diseases of salivary glands	-0.0999	0.1736	-0.5752	0.5652	3.9564	FALSE
Hypodontia	Stomatitis	-0.2213	0.2277	-0.9721	0.331	2.317	FALSE
Hypodontia	Temporomandibular disorders	0.099	0.09	1.1003	0.2712	1.8984	FALSE
Hypodontia	Tooth wear	-0.0371	0.0902	-0.411	0.6811	4.7677	FALSE
Impacted teeth	Peripheral and oral lichen planus	0.0872	0.0962	0.9068	0.3645	2.5515	FALSE
Impacted teeth	Major anomalies in jaw size	0.3409	0.2235	1.5252	0.1272	0.8904	FALSE
Impacted teeth	Mandibular hypoplasia	0.2398	0.2057	1.1659	0.2436	1.7052	FALSE
Impacted teeth	Impacted maxillary canine	0.0489	0.207	0.2365	0.8131	5.6917	FALSE
Impacted teeth	Palatinal maxillary canine	-0.2381	0.2683	-0.8872	0.375	2.625	FALSE
Impacted teeth	Maxillary hypoplasia	-0.0369	0.1443	-0.2554	0.7984	5.5888	FALSE
Impacted teeth	Impacted maxillary molar	1.2117	0.4082	2.9685	0.003	0.021	TRUE
Impacted teeth	Maxillary prognathia	-0.018	0.1635	-0.1102	0.9122	6.3854	FALSE
Impacted teeth	Mesio-occlusion	0.0403	0.2304	0.1747	0.8613	6.0291	FALSE
Impacted teeth	Mandibular prognathia	-0.0963	0.2806	-0.3433	0.7314	5.1198	FALSE
Impacted teeth	Mandibular prognathia and surgery	0.0021	0.1801	0.0119	0.9905	6.9335	FALSE
Impacted teeth	Mandibular retrognathia	-0.0442	0.1228	-0.3598	0.719	5.033	FALSE
Impacted teeth	Mandibular retrognathia and surgery	-0.3334	0.1786	-1.8662	0.062	0.434	FALSE
Impacted teeth	Open bite	0.0571	0.1744	0.3272	0.7435	5.2045	FALSE
Impacted teeth	Open bite and surgery	-0.2839	0.2046	-1.3871	0.1654	1.1578	FALSE
Impacted teeth	Oral leukoplakia	-0.0808	0.2211	-0.3654	0.7148	5.0036	FALSE
Impacted teeth	Oral leukoplakia and other epithelial disorders	-0.0705	0.1762	-0.3999	0.6892	4.8244	FALSE
Impacted teeth	Overjet	0.5003	0.3036	1.6477	0.0994	0.6958	FALSE
Impacted teeth	Maxillary retrognathia	0.294	0.1987	1.4795	0.139	0.973	FALSE
Impacted teeth	Scissor bite	0.1898	0.1752	1.0832	0.2787	1.9509	FALSE
Impacted teeth	Supernumerary teeth	0.3203	0.2035	1.5738	0.1155	0.8085	FALSE
Impacted teeth	Other diseases of lip and oral mucosa	0.3309	0.1664	1.9879	0.0468	0.3276	FALSE
Impacted teeth	Tooth loss	0.0405	0.1176	0.3442	0.7307	5.1149	FALSE
Impacted teeth	Oral cysts	0.5435	0.3693	1.4718	0.1411	0.9877	FALSE
Impacted teeth	Oral lichen planus	0.0524	0.1447	0.3622	0.7172	5.0204	FALSE
Impacted teeth	Chronic apical periodontitis	0.1636	0.1124	1.4556	0.1455	1.0185	FALSE
Impacted teeth	Periapical abscess	0.0312	0.1717	0.1815	0.856	5.992	FALSE
Impacted teeth	Aggressive periodontitis	-0.062	0.1827	-0.3393	0.7344	5.1408	FALSE
Impacted teeth	Chronic complicated periodontitis	0.0866	0.1121	0.7725	0.4398	3.0786	FALSE
Impacted teeth	Chronic periodontitis	0.1363	0.1547	0.8809	0.3784	2.6488	FALSE
Impacted teeth	Pulpitis	0.1782	0.0852	2.0916	0.0365	0.2555	FALSE
Impacted teeth	Pulp necrosis	0.1606	0.1247	1.2874	0.1979	1.3853	FALSE
Impacted teeth	Diseases of pulp and periapical tissues	0.1158	0.0904	1.2815	0.2	1.4	FALSE
Impacted teeth	Cleft and caries	-0.0189	0.2192	-0.0862	0.9313	6.5191	FALSE
Impacted teeth	Cleft hard palate	0.0522	0.1353	0.3858	0.6997	4.8979	FALSE
Impacted teeth	Cleft lip	0.1823	0.1385	1.3161	0.1881	1.3167	FALSE
Impacted teeth	Cleft lip, lip and palate, or palate	0.1311	0.1901	0.6899	0.4902	3.4314	FALSE
Impacted teeth	Cleft lip or cleft lip and palate	0.2526	0.2292	1.1022	0.2704	1.8928	FALSE
Impacted teeth	Cleft palate	0.0395	0.1642	0.2404	0.81	5.67	FALSE
Impacted teeth	Resorption	-0.0839	0.2389	-0.351	0.7256	5.0792	FALSE
Impacted teeth	Diseases of salivary glands	0.0121	0.1509	0.0804	0.9359	6.5513	FALSE
Impacted teeth	Stomatitis	0.4256	0.2782	1.5299	0.1261	0.8827	FALSE
Impacted teeth	Temporomandibular disorders	0.116	0.1068	1.0864	0.2773	1.9411	FALSE
Impacted teeth	Tooth wear	0.137	0.0986	1.3892	0.1648	1.1536	FALSE
Peripheral and oral lichen planus	Major anomalies in jaw size	0.0537	0.1667	0.3221	0.7474	5.2318	FALSE
Peripheral and oral lichen planus	Mandibular hypoplasia	0.3264	0.1394	2.3411	0.0192	0.1344	FALSE
Peripheral and oral lichen planus	Impacted maxillary canine	0.2247	0.1764	1.2735	0.2028	1.4196	FALSE
Peripheral and oral lichen planus	Palatinal maxillary canine	0.0376	0.1372	0.2738	0.7842	5.4894	FALSE
Peripheral and oral lichen planus	Maxillary hypoplasia	0.0851	0.0862	0.9874	0.3234	2.2638	FALSE
Peripheral and oral lichen planus	Impacted maxillary molar	0.1429	0.1746	0.8182	0.4132	2.8924	FALSE
Peripheral and oral lichen planus	Maxillary prognathia	0.126	0.0787	1.6016	0.1092	0.7644	FALSE
Peripheral and oral lichen planus	Mesio-occlusion	-0.1411	0.1455	-0.9697	0.3322	2.3254	FALSE
Peripheral and oral lichen planus	Mandibular prognathia	0.2196	0.1982	1.1081	0.2678	1.8746	FALSE
Peripheral and oral lichen planus	Mandibular prognathia and surgery	0.0913	0.1024	0.8916	0.3726	2.6082	FALSE
Peripheral and oral lichen planus	Mandibular retrognathia	0.2258	0.0813	2.7781	0.0055	0.0385	TRUE
Peripheral and oral lichen planus	Mandibular retrognathia and surgery	0.1935	0.0924	2.0955	0.0361	0.2527	FALSE
Peripheral and oral lichen planus	Open bite	-0.0442	0.1992	-0.2219	0.8244	5.7708	FALSE
Peripheral and oral lichen planus	Open bite and surgery	0.0567	0.1611	0.3519	0.7249	5.0743	FALSE
Peripheral and oral lichen planus	Oral leukoplakia	0.4728	0.1484	3.1858	0.0014	0.0098	TRUE
Peripheral and oral lichen planus	Oral leukoplakia and other epithelial disorders	0.7914	0.1751	4.519	6.2122e-06	4.34854e-05	TRUE
Peripheral and oral lichen planus	Overjet	0.2777	0.1664	1.6688	0.0952	0.6664	FALSE
Peripheral and oral lichen planus	Maxillary retrognathia	-0.011	0.1105	-0.0993	0.9209	6.4463	FALSE
Peripheral and oral lichen planus	Scissor bite	0.1161	0.0883	1.3144	0.1887	1.3209	FALSE
Peripheral and oral lichen planus	Supernumerary teeth	0.0628	0.1091	0.5756	0.5649	3.9543	FALSE
Peripheral and oral lichen planus	Other diseases of lip and oral mucosa	0.7063	0.1194	5.9146	3.3273e-09	2.32911e-08	TRUE
Peripheral and oral lichen planus	Tooth loss	0.1757	0.147	1.1952	0.232	1.624	FALSE
Peripheral and oral lichen planus	Oral cysts	0.0629	0.1994	0.3157	0.7523	5.2661	FALSE
Peripheral and oral lichen planus	Oral lichen planus	0.902	0.0667	13.5214	1.1693e-41	8.1851e-41	TRUE
Peripheral and oral lichen planus	Chronic apical periodontitis	0.1066	0.1143	0.9328	0.3509	2.4563	FALSE
Peripheral and oral lichen planus	Periapical abscess	-0.0128	0.1503	-0.0853	0.9321	6.5247	FALSE
Peripheral and oral lichen planus	Aggressive periodontitis	-0.1707	0.0947	-1.8027	0.0714	0.4998	FALSE
Peripheral and oral lichen planus	Chronic complicated periodontitis	0.0999	0.0814	1.2267	0.2199	1.5393	FALSE
Peripheral and oral lichen planus	Chronic periodontitis	0.1598	0.1126	1.4191	0.1559	1.0913	FALSE
Peripheral and oral lichen planus	Pulpitis	0.1427	0.0895	1.5946	0.1108	0.7756	FALSE
Peripheral and oral lichen planus	Pulp necrosis	0.1306	0.0874	1.4956	0.1348	0.9436	FALSE
Peripheral and oral lichen planus	Diseases of pulp and periapical tissues	0.1126	0.0937	1.2013	0.2296	1.6072	FALSE
Peripheral and oral lichen planus	Cleft and caries	-0.0219	0.122	-0.1795	0.8575	6.0025	FALSE
Peripheral and oral lichen planus	Cleft hard palate	0.0684	0.0704	0.9713	0.3314	2.3198	FALSE
Peripheral and oral lichen planus	Cleft lip	-0.1157	0.0909	-1.2734	0.2029	1.4203	FALSE
Peripheral and oral lichen planus	Cleft lip, lip and palate, or palate	0.0098	0.1026	0.0952	0.9242	6.4694	FALSE
Peripheral and oral lichen planus	Cleft lip or cleft lip and palate	-0.0191	0.1247	-0.1534	0.8781	6.1467	FALSE
Peripheral and oral lichen planus	Cleft palate	0.0727	0.0868	0.8374	0.4024	2.8168	FALSE
Peripheral and oral lichen planus	Resorption	-0.04	0.1317	-0.3037	0.7614	5.3298	FALSE
Peripheral and oral lichen planus	Diseases of salivary glands	0.1127	0.1573	0.7161	0.4739	3.3173	FALSE
Peripheral and oral lichen planus	Stomatitis	0.2414	0.2152	1.1217	0.262	1.834	FALSE
Peripheral and oral lichen planus	Temporomandibular disorders	0.3459	0.0609	5.6836	1.319e-08	9.233e-08	TRUE
Peripheral and oral lichen planus	Tooth wear	0.2718	0.054	5.0293	4.9215e-07	3.44505e-06	TRUE
Major anomalies in jaw size	Mandibular hypoplasia	0.7568	0.2534	2.9867	0.0028	0.0196	TRUE
Major anomalies in jaw size	Impacted maxillary canine	0.4002	0.3158	1.2674	0.205	1.435	FALSE
Major anomalies in jaw size	Palatinal maxillary canine	0.4433	0.429	1.0333	0.3015	2.1105	FALSE
Major anomalies in jaw size	Maxillary hypoplasia	0.5017	0.2048	2.4496	0.0143	0.1001	FALSE
Major anomalies in jaw size	Impacted maxillary molar	-0.1345	0.4875	-0.2759	0.7827	5.4789	FALSE
Major anomalies in jaw size	Maxillary prognathia	0.3597	0.1998	1.7997	0.0719	0.5033	FALSE
Major anomalies in jaw size	Mesio-occlusion	0.1743	0.3261	0.5344	0.593	4.151	FALSE
Major anomalies in jaw size	Mandibular prognathia	0.5043	0.5277	0.9556	0.3393	2.3751	FALSE
Major anomalies in jaw size	Mandibular prognathia and surgery	0.395	0.2524	1.5652	0.1175	0.8225	FALSE
Major anomalies in jaw size	Mandibular retrognathia	0.3158	0.1948	1.6215	0.1049	0.7343	FALSE
Major anomalies in jaw size	Mandibular retrognathia and surgery	0.3997	0.2286	1.7481	0.0804	0.5628	FALSE
Major anomalies in jaw size	Open bite	0.4368	0.284	1.5381	0.124	0.868	FALSE
Major anomalies in jaw size	Open bite and surgery	0.3417	0.2689	1.2709	0.2038	1.4266	FALSE
Major anomalies in jaw size	Oral leukoplakia	-0.4083	0.3426	-1.1917	0.2334	1.6338	FALSE
Major anomalies in jaw size	Oral leukoplakia and other epithelial disorders	-0.4466	0.3008	-1.4845	0.1377	0.9639	FALSE
Major anomalies in jaw size	Overjet	0.5241	0.5002	1.0478	0.2947	2.0629	FALSE
Major anomalies in jaw size	Maxillary retrognathia	0.9248	0.3633	2.5455	0.0109	0.0763	FALSE
Major anomalies in jaw size	Scissor bite	0.4089	0.3018	1.3546	0.1755	1.2285	FALSE
Major anomalies in jaw size	Supernumerary teeth	-0.1796	0.3074	-0.5843	0.559	3.913	FALSE
Major anomalies in jaw size	Other diseases of lip and oral mucosa	-0.2495	0.2094	-1.1915	0.2335	1.6345	FALSE
Major anomalies in jaw size	Tooth loss	-0.083	0.1968	-0.4218	0.6731	4.7117	FALSE
Major anomalies in jaw size	Oral cysts	0.286	0.4821	0.5932	0.5531	3.8717	FALSE
Major anomalies in jaw size	Oral lichen planus	-0.1175	0.2115	-0.5556	0.5785	4.0495	FALSE
Major anomalies in jaw size	Chronic apical periodontitis	0.1748	0.1548	1.1295	0.2587	1.8109	FALSE
Major anomalies in jaw size	Periapical abscess	0.0361	0.2144	0.1685	0.8662	6.0634	FALSE
Major anomalies in jaw size	Aggressive periodontitis	-0.128	0.2633	-0.4862	0.6268	4.3876	FALSE
Major anomalies in jaw size	Chronic complicated periodontitis	-0.1144	0.1442	-0.7934	0.4276	2.9932	FALSE
Major anomalies in jaw size	Chronic periodontitis	0.0091	0.2035	0.0447	0.9643	6.7501	FALSE
Major anomalies in jaw size	Pulpitis	0.0278	0.1237	0.2251	0.8219	5.7533	FALSE
Major anomalies in jaw size	Pulp necrosis	0.0758	0.1759	0.4306	0.6668	4.6676	FALSE
Major anomalies in jaw size	Diseases of pulp and periapical tissues	0.106	0.1267	0.8365	0.4029	2.8203	FALSE
Major anomalies in jaw size	Cleft and caries	0.0726	0.2932	0.2476	0.8045	5.6315	FALSE
Major anomalies in jaw size	Cleft hard palate	0.0048	0.2066	0.0234	0.9813	6.8691	FALSE
Major anomalies in jaw size	Cleft lip	0.1808	0.2237	0.808	0.4191	2.9337	FALSE
Major anomalies in jaw size	Cleft lip, lip and palate, or palate	0.3173	0.2834	1.1194	0.263	1.841	FALSE
Major anomalies in jaw size	Cleft lip or cleft lip and palate	0.6244	0.3699	1.688	0.0914	0.6398	FALSE
Major anomalies in jaw size	Cleft palate	-0.0317	0.2271	-0.1395	0.889	6.223	FALSE
Major anomalies in jaw size	Resorption	0.1587	0.3419	0.4642	0.6425	4.4975	FALSE
Major anomalies in jaw size	Diseases of salivary glands	-0.1401	0.2242	-0.6251	0.5319	3.7233	FALSE
Major anomalies in jaw size	Stomatitis	-0.4338	0.4117	-1.0537	0.292	2.044	FALSE
Major anomalies in jaw size	Temporomandibular disorders	0.3916	0.1786	2.1923	0.0284	0.1988	FALSE
Major anomalies in jaw size	Tooth wear	0.1753	0.1574	1.1135	0.2655	1.8585	FALSE
Mandibular hypoplasia	Impacted maxillary canine	0.5029	0.2889	1.7406	0.0818	0.5726	FALSE
Mandibular hypoplasia	Palatinal maxillary canine	0.591	0.3343	1.7678	0.0771	0.5397	FALSE
Mandibular hypoplasia	Maxillary hypoplasia	0.3624	0.1861	1.9468	0.0516	0.3612	FALSE
Mandibular hypoplasia	Impacted maxillary molar	0.0072	0.4246	0.017	0.9864	6.9048	FALSE
Mandibular hypoplasia	Maxillary prognathia	0.1625	0.1775	0.9156	0.3599	2.5193	FALSE
Mandibular hypoplasia	Mesio-occlusion	-0.1192	0.2929	-0.407	0.684	4.788	FALSE
Mandibular hypoplasia	Mandibular prognathia	-0.1647	0.4039	-0.4078	0.6834	4.7838	FALSE
Mandibular hypoplasia	Mandibular prognathia and surgery	-0.055	0.2073	-0.2655	0.7906	5.5342	FALSE
Mandibular hypoplasia	Mandibular retrognathia	0.5157	0.1642	3.1412	0.0017	0.0119	TRUE
Mandibular hypoplasia	Mandibular retrognathia and surgery	0.4604	0.207	2.224	0.0262	0.1834	FALSE
Mandibular hypoplasia	Open bite	0.3828	0.2121	1.8054	0.071	0.497	FALSE
Mandibular hypoplasia	Open bite and surgery	0.166	0.203	0.818	0.4134	2.8938	FALSE
Mandibular hypoplasia	Oral leukoplakia	0.4432	0.2817	1.5731	0.1157	0.8099	FALSE
Mandibular hypoplasia	Oral leukoplakia and other epithelial disorders	0.3034	0.2453	1.2367	0.2162	1.5134	FALSE
Mandibular hypoplasia	Overjet	0.7513	0.4359	1.7235	0.0848	0.5936	FALSE
Mandibular hypoplasia	Maxillary retrognathia	0.0759	0.2586	0.2935	0.7691	5.3837	FALSE
Mandibular hypoplasia	Scissor bite	0.3659	0.2263	1.617	0.1059	0.7413	FALSE
Mandibular hypoplasia	Supernumerary teeth	0.0307	0.2362	0.1299	0.8966	6.2762	FALSE
Mandibular hypoplasia	Other diseases of lip and oral mucosa	0.246	0.1765	1.3936	0.1634	1.1438	FALSE
Mandibular hypoplasia	Tooth loss	0.3025	0.173	1.7484	0.0804	0.5628	FALSE
Mandibular hypoplasia	Oral cysts	0.5741	0.4531	1.2669	0.2052	1.4364	FALSE
Mandibular hypoplasia	Oral lichen planus	0.3524	0.1593	2.2124	0.0269	0.1883	FALSE
Mandibular hypoplasia	Chronic apical periodontitis	0.094	0.1131	0.8312	0.4059	2.8413	FALSE
Mandibular hypoplasia	Periapical abscess	-0.1047	0.1838	-0.5697	0.5689	3.9823	FALSE
Mandibular hypoplasia	Aggressive periodontitis	-0.0433	0.2175	-0.199	0.8423	5.8961	FALSE
Mandibular hypoplasia	Chronic complicated periodontitis	-0.0331	0.1279	-0.2587	0.7959	5.5713	FALSE
Mandibular hypoplasia	Chronic periodontitis	0.0884	0.1632	0.5417	0.588	4.116	FALSE
Mandibular hypoplasia	Pulpitis	0.0489	0.1072	0.4566	0.6479	4.5353	FALSE
Mandibular hypoplasia	Pulp necrosis	-0.1298	0.13	-0.9981	0.3182	2.2274	FALSE
Mandibular hypoplasia	Diseases of pulp and periapical tissues	0.0536	0.0958	0.5594	0.5759	4.0313	FALSE
Mandibular hypoplasia	Cleft and caries	0.0762	0.2343	0.3254	0.7449	5.2143	FALSE
Mandibular hypoplasia	Cleft hard palate	0.0444	0.1692	0.2623	0.7931	5.5517	FALSE
Mandibular hypoplasia	Cleft lip	0.0856	0.193	0.4436	0.6573	4.6011	FALSE
Mandibular hypoplasia	Cleft lip, lip and palate, or palate	0.1755	0.2538	0.6915	0.4893	3.4251	FALSE
Mandibular hypoplasia	Cleft lip or cleft lip and palate	0.4246	0.3094	1.3723	0.17	1.19	FALSE
Mandibular hypoplasia	Cleft palate	-0.0522	0.1931	-0.2702	0.787	5.509	FALSE
Mandibular hypoplasia	Resorption	0.348	0.3036	1.146	0.2518	1.7626	FALSE
Mandibular hypoplasia	Diseases of salivary glands	0.2938	0.2048	1.434	0.1516	1.0612	FALSE
Mandibular hypoplasia	Stomatitis	-0.1447	0.3199	-0.4523	0.6511	4.5577	FALSE
Mandibular hypoplasia	Temporomandibular disorders	0.3334	0.1471	2.2661	0.0234	0.1638	FALSE
Mandibular hypoplasia	Tooth wear	0.3444	0.1247	2.7605	0.0058	0.0406	TRUE
Impacted maxillary canine	Palatinal maxillary canine	-0.0318	0.3228	-0.0986	0.9214	6.4498	FALSE
Impacted maxillary canine	Maxillary hypoplasia	-0.029	0.1659	-0.1749	0.8612	6.0284	FALSE
Impacted maxillary canine	Impacted maxillary molar	0.1054	0.3548	0.2972	0.7663	5.3641	FALSE
Impacted maxillary canine	Maxillary prognathia	-0.0125	0.1766	-0.0707	0.9436	6.6052	FALSE
Impacted maxillary canine	Mesio-occlusion	0.1818	0.3002	0.6055	0.5449	3.8143	FALSE
Impacted maxillary canine	Mandibular prognathia	0.2473	0.3661	0.6754	0.4994	3.4958	FALSE
Impacted maxillary canine	Mandibular prognathia and surgery	0.1814	0.2106	0.8612	0.3891	2.7237	FALSE
Impacted maxillary canine	Mandibular retrognathia	0.2302	0.1521	1.5136	0.1301	0.9107	FALSE
Impacted maxillary canine	Mandibular retrognathia and surgery	0.417	0.213	1.9583	0.0502	0.3514	FALSE
Impacted maxillary canine	Open bite	0.2372	0.1967	1.2058	0.2279	1.5953	FALSE
Impacted maxillary canine	Open bite and surgery	-0.2707	0.2248	-1.2041	0.2285	1.5995	FALSE
Impacted maxillary canine	Oral leukoplakia	-0.2229	0.2614	-0.8527	0.3938	2.7566	FALSE
Impacted maxillary canine	Oral leukoplakia and other epithelial disorders	0.0241	0.2346	0.1026	0.9183	6.4281	FALSE
Impacted maxillary canine	Overjet	0.6457	0.4151	1.5557	0.1198	0.8386	FALSE
Impacted maxillary canine	Maxillary retrognathia	0.0419	0.2414	0.1737	0.8621	6.0347	FALSE
Impacted maxillary canine	Scissor bite	-0.0818	0.2017	-0.4058	0.6849	4.7943	FALSE
Impacted maxillary canine	Supernumerary teeth	0.2898	0.2512	1.1535	0.2487	1.7409	FALSE
Impacted maxillary canine	Other diseases of lip and oral mucosa	0.0674	0.1708	0.3949	0.6929	4.8503	FALSE
Impacted maxillary canine	Tooth loss	0.0947	0.1598	0.593	0.5532	3.8724	FALSE
Impacted maxillary canine	Oral cysts	0.737	0.5184	1.4216	0.1551	1.0857	FALSE
Impacted maxillary canine	Oral lichen planus	0.103	0.1662	0.6194	0.5356	3.7492	FALSE
Impacted maxillary canine	Chronic apical periodontitis	-0.0843	0.1212	-0.6951	0.487	3.409	FALSE
Impacted maxillary canine	Periapical abscess	0.239	0.1904	1.2556	0.2093	1.4651	FALSE
Impacted maxillary canine	Aggressive periodontitis	0.1015	0.2105	0.4823	0.6296	4.4072	FALSE
Impacted maxillary canine	Chronic complicated periodontitis	-0.0422	0.1269	-0.3329	0.7392	5.1744	FALSE
Impacted maxillary canine	Chronic periodontitis	0.443	0.1924	2.303	0.0213	0.1491	FALSE
Impacted maxillary canine	Pulpitis	-0.1232	0.1002	-1.2302	0.2186	1.5302	FALSE
Impacted maxillary canine	Pulp necrosis	-0.0567	0.1622	-0.3496	0.7266	5.0862	FALSE
Impacted maxillary canine	Diseases of pulp and periapical tissues	-0.0769	0.0968	-0.7951	0.4265	2.9855	FALSE
Impacted maxillary canine	Cleft and caries	0.3308	0.2424	1.3647	0.1724	1.2068	FALSE
Impacted maxillary canine	Cleft hard palate	-0.1444	0.1752	-0.8244	0.4097	2.8679	FALSE
Impacted maxillary canine	Cleft lip	0.0834	0.1721	0.4846	0.6279	4.3953	FALSE
Impacted maxillary canine	Cleft lip, lip and palate, or palate	0.2047	0.23	0.8902	0.3733	2.6131	FALSE
Impacted maxillary canine	Cleft lip or cleft lip and palate	0.2963	0.2862	1.0352	0.3006	2.1042	FALSE
Impacted maxillary canine	Cleft palate	0.1002	0.1846	0.5426	0.5874	4.1118	FALSE
Impacted maxillary canine	Resorption	-0.1189	0.2874	-0.4138	0.679	4.753	FALSE
Impacted maxillary canine	Diseases of salivary glands	-0.0644	0.1953	-0.3299	0.7415	5.1905	FALSE
Impacted maxillary canine	Stomatitis	-0.0441	0.2975	-0.1483	0.8821	6.1747	FALSE
Impacted maxillary canine	Temporomandibular disorders	0.0399	0.132	0.3026	0.7622	5.3354	FALSE
Impacted maxillary canine	Tooth wear	0.006	0.1025	0.0589	0.9531	6.6717	FALSE
Palatinal maxillary canine	Maxillary hypoplasia	-0.0445	0.2177	-0.2044	0.838	5.866	FALSE
Palatinal maxillary canine	Impacted maxillary molar	-0.1658	0.5041	-0.3289	0.7422	5.1954	FALSE
Palatinal maxillary canine	Maxillary prognathia	-0.1453	0.2153	-0.6749	0.4997	3.4979	FALSE
Palatinal maxillary canine	Mesio-occlusion	0.4346	0.3543	1.2269	0.2199	1.5393	FALSE
Palatinal maxillary canine	Mandibular prognathia	-0.2737	0.5094	-0.5372	0.5911	4.1377	FALSE
Palatinal maxillary canine	Mandibular prognathia and surgery	0.0641	0.2711	0.2365	0.813	5.691	FALSE
Palatinal maxillary canine	Mandibular retrognathia	0.5669	0.2353	2.4096	0.016	0.112	FALSE
Palatinal maxillary canine	Mandibular retrognathia and surgery	0.4667	0.2726	1.7119	0.0869	0.6083	FALSE
Palatinal maxillary canine	Open bite	0.0881	0.2674	0.3294	0.7418	5.1926	FALSE
Palatinal maxillary canine	Open bite and surgery	0.0231	0.2495	0.0926	0.9262	6.4834	FALSE
Palatinal maxillary canine	Oral leukoplakia	-0.0945	0.328	-0.288	0.7733	5.4131	FALSE
Palatinal maxillary canine	Oral leukoplakia and other epithelial disorders	-0.4953	0.3221	-1.5378	0.1241	0.8687	FALSE
Palatinal maxillary canine	Overjet	1.3515	0.6859	1.9704	0.0488	0.3416	FALSE
Palatinal maxillary canine	Maxillary retrognathia	0.0392	0.3017	0.13	0.8966	6.2762	FALSE
Palatinal maxillary canine	Scissor bite	0.6431	0.3451	1.8637	0.0624	0.4368	FALSE
Palatinal maxillary canine	Supernumerary teeth	0.4095	0.3372	1.2145	0.2245	1.5715	FALSE
Palatinal maxillary canine	Other diseases of lip and oral mucosa	-0.1551	0.2277	-0.6812	0.4958	3.4706	FALSE
Palatinal maxillary canine	Tooth loss	0.3846	0.2293	1.6772	0.0935	0.6545	FALSE
Palatinal maxillary canine	Oral cysts	1.0515	0.7827	1.3434	0.1791	1.2537	FALSE
Palatinal maxillary canine	Oral lichen planus	-0.2501	0.2252	-1.1104	0.2668	1.8676	FALSE
Palatinal maxillary canine	Chronic apical periodontitis	-0.0108	0.1487	-0.0729	0.9419	6.5933	FALSE
Palatinal maxillary canine	Periapical abscess	0.64	0.3436	1.8625	0.0625	0.4375	FALSE
Palatinal maxillary canine	Aggressive periodontitis	-0.2695	0.2776	-0.9711	0.3315	2.3205	FALSE
Palatinal maxillary canine	Chronic complicated periodontitis	0.1894	0.1687	1.1232	0.2614	1.8298	FALSE
Palatinal maxillary canine	Chronic periodontitis	0.3592	0.2409	1.4908	0.136	0.952	FALSE
Palatinal maxillary canine	Pulpitis	-0.1226	0.13	-0.9431	0.3456	2.4192	FALSE
Palatinal maxillary canine	Pulp necrosis	0.1137	0.2065	0.5509	0.5817	4.0719	FALSE
Palatinal maxillary canine	Diseases of pulp and periapical tissues	-0.0167	0.1187	-0.1406	0.8882	6.2174	FALSE
Palatinal maxillary canine	Cleft and caries	-0.1	0.3263	-0.3064	0.7593	5.3151	FALSE
Palatinal maxillary canine	Cleft hard palate	-0.0256	0.2141	-0.1197	0.9047	6.3329	FALSE
Palatinal maxillary canine	Cleft lip	-0.0253	0.2183	-0.1159	0.9078	6.3546	FALSE
Palatinal maxillary canine	Cleft lip, lip and palate, or palate	-0.0466	0.3104	-0.1502	0.8806	6.1642	FALSE
Palatinal maxillary canine	Cleft lip or cleft lip and palate	0.0191	0.3307	0.0578	0.9539	6.6773	FALSE
Palatinal maxillary canine	Cleft palate	0.0272	0.2495	0.1092	0.9131	6.3917	FALSE
Palatinal maxillary canine	Resorption	-0.1001	0.3743	-0.2674	0.7892	5.5244	FALSE
Palatinal maxillary canine	Diseases of salivary glands	-0.1465	0.2674	-0.548	0.5837	4.0859	FALSE
Palatinal maxillary canine	Stomatitis	-0.4685	0.4877	-0.9607	0.3367	2.3569	FALSE
Palatinal maxillary canine	Temporomandibular disorders	0.2627	0.2109	1.2453	0.213	1.491	FALSE
Palatinal maxillary canine	Tooth wear	0.3727	0.1866	1.9977	0.0457	0.3199	FALSE
Maxillary hypoplasia	Impacted maxillary molar	0.2824	0.315	0.8964	0.37	2.59	FALSE
Maxillary hypoplasia	Maxillary prognathia	0.0802	0.1265	0.6336	0.5263	3.6841	FALSE
Maxillary hypoplasia	Mesio-occlusion	0.1404	0.2021	0.6944	0.4874	3.4118	FALSE
Maxillary hypoplasia	Mandibular prognathia	-0.075	0.2615	-0.2868	0.7742	5.4194	FALSE
Maxillary hypoplasia	Mandibular prognathia and surgery	-0.0127	0.1479	-0.0856	0.9318	6.5226	FALSE
Maxillary hypoplasia	Mandibular retrognathia	-0.1835	0.1018	-1.8026	0.0714	0.4998	FALSE
Maxillary hypoplasia	Mandibular retrognathia and surgery	-0.1529	0.1361	-1.1234	0.2613	1.8291	FALSE
Maxillary hypoplasia	Open bite	0.2557	0.1416	1.806	0.0709	0.4963	FALSE
Maxillary hypoplasia	Open bite and surgery	0.0571	0.1612	0.354	0.7233	5.0631	FALSE
Maxillary hypoplasia	Oral leukoplakia	-0.2075	0.1984	-1.0458	0.2956	2.0692	FALSE
Maxillary hypoplasia	Oral leukoplakia and other epithelial disorders	-0.1786	0.1609	-1.1097	0.2671	1.8697	FALSE
Maxillary hypoplasia	Overjet	-0.2389	0.2321	-1.0294	0.3033	2.1231	FALSE
Maxillary hypoplasia	Maxillary retrognathia	0.3208	0.1978	1.6213	0.105	0.735	FALSE
Maxillary hypoplasia	Scissor bite	-0.1007	0.1501	-0.6705	0.5026	3.5182	FALSE
Maxillary hypoplasia	Supernumerary teeth	0.0182	0.1633	0.1115	0.9113	6.3791	FALSE
Maxillary hypoplasia	Other diseases of lip and oral mucosa	-0.0024	0.1113	-0.0217	0.9827	6.8789	FALSE
Maxillary hypoplasia	Tooth loss	0.1213	0.1034	1.1736	0.2406	1.6842	FALSE
Maxillary hypoplasia	Oral cysts	0.039	0.301	0.1296	0.8969	6.2783	FALSE
Maxillary hypoplasia	Oral lichen planus	0.0981	0.1139	0.8615	0.389	2.723	FALSE
Maxillary hypoplasia	Chronic apical periodontitis	0.0018	0.0928	0.0192	0.9847	6.8929	FALSE
Maxillary hypoplasia	Periapical abscess	0.0635	0.1251	0.5074	0.6119	4.2833	FALSE
Maxillary hypoplasia	Aggressive periodontitis	0.2434	0.1618	1.5043	0.1325	0.9275	FALSE
Maxillary hypoplasia	Chronic complicated periodontitis	0.0137	0.0963	0.142	0.8871	6.2097	FALSE
Maxillary hypoplasia	Chronic periodontitis	0.1186	0.1146	1.0351	0.3006	2.1042	FALSE
Maxillary hypoplasia	Pulpitis	0.012	0.0772	0.1554	0.8765	6.1355	FALSE
Maxillary hypoplasia	Pulp necrosis	0.1458	0.1175	1.2406	0.2147	1.5029	FALSE
Maxillary hypoplasia	Diseases of pulp and periapical tissues	0.0486	0.0732	0.6637	0.5069	3.5483	FALSE
Maxillary hypoplasia	Cleft and caries	-0.0005	0.188	-0.0026	0.9979	6.9853	FALSE
Maxillary hypoplasia	Cleft hard palate	0.0143	0.1076	0.1331	0.8941	6.2587	FALSE
Maxillary hypoplasia	Cleft lip	0.0362	0.13	0.2786	0.7806	5.4642	FALSE
Maxillary hypoplasia	Cleft lip, lip and palate, or palate	0.0129	0.165	0.0783	0.9376	6.5632	FALSE
Maxillary hypoplasia	Cleft lip or cleft lip and palate	0.1617	0.1895	0.8535	0.3934	2.7538	FALSE
Maxillary hypoplasia	Cleft palate	-0.0638	0.1398	-0.4568	0.6478	4.5346	FALSE
Maxillary hypoplasia	Resorption	-0.2652	0.2265	-1.1709	0.2416	1.6912	FALSE
Maxillary hypoplasia	Diseases of salivary glands	0.0579	0.1583	0.3657	0.7146	5.0022	FALSE
Maxillary hypoplasia	Stomatitis	-0.0017	0.2189	-0.0077	0.9939	6.9573	FALSE
Maxillary hypoplasia	Temporomandibular disorders	0.1037	0.0952	1.0896	0.2759	1.9313	FALSE
Maxillary hypoplasia	Tooth wear	-0.0044	0.0799	-0.055	0.9562	6.6934	FALSE
Impacted maxillary molar	Maxillary prognathia	-0.2982	0.295	-1.0108	0.3121	2.1847	FALSE
Impacted maxillary molar	Mesio-occlusion	0.521	0.5341	0.9755	0.3293	2.3051	FALSE
Impacted maxillary molar	Mandibular prognathia	-0.6871	0.7834	-0.877	0.3805	2.6635	FALSE
Impacted maxillary molar	Mandibular prognathia and surgery	-0.6754	0.4985	-1.3549	0.1755	1.2285	FALSE
Impacted maxillary molar	Mandibular retrognathia	-0.1259	0.2757	-0.4568	0.6478	4.5346	FALSE
Impacted maxillary molar	Mandibular retrognathia and surgery	-0.3356	0.3903	-0.86	0.3898	2.7286	FALSE
Impacted maxillary molar	Open bite	-0.0685	0.3215	-0.2132	0.8312	5.8184	FALSE
Impacted maxillary molar	Open bite and surgery	-0.1895	0.3717	-0.51	0.6101	4.2707	FALSE
Impacted maxillary molar	Oral leukoplakia	-0.2963	0.3966	-0.7471	0.455	3.185	FALSE
Impacted maxillary molar	Oral leukoplakia and other epithelial disorders	0.3817	0.3907	0.977	0.3286	2.3002	FALSE
Impacted maxillary molar	Overjet	0.9116	0.709	1.2858	0.1985	1.3895	FALSE
Impacted maxillary molar	Maxillary retrognathia	0.3698	0.4105	0.9009	0.3676	2.5732	FALSE
Impacted maxillary molar	Scissor bite	0.252	0.3359	0.7504	0.453	3.171	FALSE
Impacted maxillary molar	Supernumerary teeth	0.4152	0.3928	1.057	0.2905	2.0335	FALSE
Impacted maxillary molar	Other diseases of lip and oral mucosa	0.56	0.3984	1.4056	0.1599	1.1193	FALSE
Impacted maxillary molar	Tooth loss	0.044	0.2352	0.1871	0.8516	5.9612	FALSE
Impacted maxillary molar	Oral cysts	0.4505	0.7012	0.6424	0.5206	3.6442	FALSE
Impacted maxillary molar	Oral lichen planus	0.2674	0.2867	0.9328	0.3509	2.4563	FALSE
Impacted maxillary molar	Chronic apical periodontitis	0.1657	0.1978	0.8381	0.402	2.814	FALSE
Impacted maxillary molar	Periapical abscess	0.3297	0.3089	1.0673	0.2858	2.0006	FALSE
Impacted maxillary molar	Aggressive periodontitis	-0.2683	0.381	-0.7042	0.4813	3.3691	FALSE
Impacted maxillary molar	Chronic complicated periodontitis	0.2232	0.2272	0.9827	0.3258	2.2806	FALSE
Impacted maxillary molar	Chronic periodontitis	0.3104	0.3243	0.9571	0.3385	2.3695	FALSE
Impacted maxillary molar	Pulpitis	0.3569	0.2324	1.5356	0.1246	0.8722	FALSE
Impacted maxillary molar	Pulp necrosis	0.4336	0.3022	1.4348	0.1513	1.0591	FALSE
Impacted maxillary molar	Diseases of pulp and periapical tissues	0.128	0.1588	0.806	0.4202	2.9414	FALSE
Impacted maxillary molar	Cleft and caries	0.3753	0.4679	0.8021	0.4225	2.9575	FALSE
Impacted maxillary molar	Cleft hard palate	0.2294	0.3183	0.7208	0.471	3.297	FALSE
Impacted maxillary molar	Cleft lip	0.5154	0.425	1.2127	0.2252	1.5764	FALSE
Impacted maxillary molar	Cleft lip, lip and palate, or palate	0.6768	0.544	1.2442	0.2134	1.4938	FALSE
Impacted maxillary molar	Cleft lip or cleft lip and palate	0.6211	0.559	1.1112	0.2665	1.8655	FALSE
Impacted maxillary molar	Cleft palate	0.2836	0.3611	0.7854	0.4322	3.0254	FALSE
Impacted maxillary molar	Resorption	0.4451	0.5811	0.7659	0.4437	3.1059	FALSE
Impacted maxillary molar	Diseases of salivary glands	-0.3646	0.3682	-0.9904	0.322	2.254	FALSE
Impacted maxillary molar	Stomatitis	0.1535	0.5335	0.2878	0.7735	5.4145	FALSE
Impacted maxillary molar	Temporomandibular disorders	0.199	0.2575	0.773	0.4395	3.0765	FALSE
Impacted maxillary molar	Tooth wear	0.2269	0.2337	0.9709	0.3316	2.3212	FALSE
Maxillary prognathia	Mesio-occlusion	0.1185	0.1978	0.5988	0.5493	3.8451	FALSE
Maxillary prognathia	Mandibular prognathia	-0.1937	0.2788	-0.6947	0.4873	3.4111	FALSE
Maxillary prognathia	Mandibular prognathia and surgery	-0.045	0.1523	-0.2953	0.7677	5.3739	FALSE
Maxillary prognathia	Mandibular retrognathia	0.2238	0.109	2.0525	0.0401	0.2807	FALSE
Maxillary prognathia	Mandibular retrognathia and surgery	0.2575	0.1472	1.7498	0.0801	0.5607	FALSE
Maxillary prognathia	Open bite	-0.0945	0.1256	-0.7524	0.4518	3.1626	FALSE
Maxillary prognathia	Open bite and surgery	-0.0266	0.1592	-0.167	0.8674	6.0718	FALSE
Maxillary prognathia	Oral leukoplakia	-0.0882	0.2113	-0.4174	0.6764	4.7348	FALSE
Maxillary prognathia	Oral leukoplakia and other epithelial disorders	0.262	0.1716	1.5262	0.1269	0.8883	FALSE
Maxillary prognathia	Overjet	0.4963	0.2656	1.8688	0.0617	0.4319	FALSE
Maxillary prognathia	Maxillary retrognathia	-0.3502	0.201	-1.7424	0.0814	0.5698	FALSE
Maxillary prognathia	Scissor bite	0.0775	0.1649	0.4701	0.6383	4.4681	FALSE
Maxillary prognathia	Supernumerary teeth	-0.1762	0.1654	-1.0654	0.2867	2.0069	FALSE
Maxillary prognathia	Other diseases of lip and oral mucosa	0.3151	0.1214	2.5944	0.0095	0.0665	FALSE
Maxillary prognathia	Tooth loss	0.0502	0.1123	0.4473	0.6547	4.5829	FALSE
Maxillary prognathia	Oral cysts	-0.1113	0.2616	-0.4257	0.6703	4.6921	FALSE
Maxillary prognathia	Oral lichen planus	0.189	0.1232	1.5336	0.1251	0.8757	FALSE
Maxillary prognathia	Chronic apical periodontitis	-0.1017	0.0933	-1.0901	0.2757	1.9299	FALSE
Maxillary prognathia	Periapical abscess	-0.0457	0.1399	-0.327	0.7437	5.2059	FALSE
Maxillary prognathia	Aggressive periodontitis	0.0746	0.1525	0.4891	0.6247	4.3729	FALSE
Maxillary prognathia	Chronic complicated periodontitis	-0.2137	0.0901	-2.3723	0.0177	0.1239	FALSE
Maxillary prognathia	Chronic periodontitis	-0.2442	0.136	-1.7956	0.0726	0.5082	FALSE
Maxillary prognathia	Pulpitis	-0.029	0.0753	-0.3855	0.6999	4.8993	FALSE
Maxillary prognathia	Pulp necrosis	0.2009	0.1134	1.7708	0.0766	0.5362	FALSE
Maxillary prognathia	Diseases of pulp and periapical tissues	0.0244	0.0762	0.3203	0.7487	5.2409	FALSE
Maxillary prognathia	Cleft and caries	-0.1917	0.1824	-1.0509	0.2933	2.0531	FALSE
Maxillary prognathia	Cleft hard palate	-0.1604	0.1163	-1.3796	0.1677	1.1739	FALSE
Maxillary prognathia	Cleft lip	-0.1647	0.1345	-1.2245	0.2207	1.5449	FALSE
Maxillary prognathia	Cleft lip, lip and palate, or palate	-0.255	0.1765	-1.4445	0.1486	1.0402	FALSE
Maxillary prognathia	Cleft lip or cleft lip and palate	-0.182	0.1821	-0.9993	0.3177	2.2239	FALSE
Maxillary prognathia	Cleft palate	-0.261	0.1573	-1.659	0.0971	0.6797	FALSE
Maxillary prognathia	Resorption	-0.4537	0.2506	-1.8106	0.0702	0.4914	FALSE
Maxillary prognathia	Diseases of salivary glands	0.0365	0.1361	0.2681	0.7886	5.5202	FALSE
Maxillary prognathia	Stomatitis	0.1277	0.2372	0.5382	0.5905	4.1335	FALSE
Maxillary prognathia	Temporomandibular disorders	0.07	0.0958	0.7307	0.4649	3.2543	FALSE
Maxillary prognathia	Tooth wear	0.1824	0.0842	2.167	0.0302	0.2114	FALSE
Mesio-occlusion	Mandibular prognathia	-0.0235	0.4314	-0.0544	0.9566	6.6962	FALSE
Mesio-occlusion	Mandibular prognathia and surgery	-0.2349	0.2756	-0.8522	0.3941	2.7587	FALSE
Mesio-occlusion	Mandibular retrognathia	-0.3525	0.1943	-1.8145	0.0696	0.4872	FALSE
Mesio-occlusion	Mandibular retrognathia and surgery	-0.0854	0.2255	-0.3787	0.7049	4.9343	FALSE
Mesio-occlusion	Open bite	0.1802	0.24	0.7507	0.4528	3.1696	FALSE
Mesio-occlusion	Open bite and surgery	-0.0475	0.2538	-0.1871	0.8516	5.9612	FALSE
Mesio-occlusion	Oral leukoplakia	-0.008	0.3183	-0.0252	0.9799	6.8593	FALSE
Mesio-occlusion	Oral leukoplakia and other epithelial disorders	0.0066	0.2742	0.024	0.9808	6.8656	FALSE
Mesio-occlusion	Overjet	-0.11	0.3624	-0.3034	0.7616	5.3312	FALSE
Mesio-occlusion	Maxillary retrognathia	0.3622	0.3428	1.0565	0.2907	2.0349	FALSE
Mesio-occlusion	Scissor bite	0.0431	0.2636	0.1636	0.87	6.09	FALSE
Mesio-occlusion	Supernumerary teeth	-0.3316	0.2922	-1.1346	0.2566	1.7962	FALSE
Mesio-occlusion	Other diseases of lip and oral mucosa	0.0522	0.207	0.2521	0.801	5.607	FALSE
Mesio-occlusion	Tooth loss	0.1418	0.2014	0.7042	0.4813	3.3691	FALSE
Mesio-occlusion	Oral cysts	0.2867	0.4461	0.6427	0.5204	3.6428	FALSE
Mesio-occlusion	Oral lichen planus	0.0105	0.2141	0.0492	0.9608	6.7256	FALSE
Mesio-occlusion	Chronic apical periodontitis	-0.262	0.161	-1.6267	0.1038	0.7266	FALSE
Mesio-occlusion	Periapical abscess	0.0513	0.2163	0.237	0.8127	5.6889	FALSE
Mesio-occlusion	Aggressive periodontitis	-0.0038	0.2217	-0.0172	0.9863	6.9041	FALSE
Mesio-occlusion	Chronic complicated periodontitis	0.0358	0.1334	0.268	0.7887	5.5209	FALSE
Mesio-occlusion	Chronic periodontitis	-0.0042	0.1924	-0.0218	0.9826	6.8782	FALSE
Mesio-occlusion	Pulpitis	-0.1078	0.1248	-0.864	0.3876	2.7132	FALSE
Mesio-occlusion	Pulp necrosis	0.0088	0.168	0.0524	0.9582	6.7074	FALSE
Mesio-occlusion	Diseases of pulp and periapical tissues	-0.1266	0.1302	-0.9723	0.3309	2.3163	FALSE
Mesio-occlusion	Cleft and caries	0.5031	0.345	1.4584	0.1447	1.0129	FALSE
Mesio-occlusion	Cleft hard palate	-0.0992	0.2018	-0.4916	0.623	4.361	FALSE
Mesio-occlusion	Cleft lip	0.0061	0.2206	0.0275	0.978	6.846	FALSE
Mesio-occlusion	Cleft lip, lip and palate, or palate	0.3737	0.2994	1.2484	0.2119	1.4833	FALSE
Mesio-occlusion	Cleft lip or cleft lip and palate	0.1637	0.3332	0.4914	0.6232	4.3624	FALSE
Mesio-occlusion	Cleft palate	0.2258	0.2329	0.9694	0.3323	2.3261	FALSE
Mesio-occlusion	Resorption	0.1733	0.3535	0.4902	0.624	4.368	FALSE
Mesio-occlusion	Diseases of salivary glands	0.2897	0.2471	1.1724	0.241	1.687	FALSE
Mesio-occlusion	Stomatitis	0.1923	0.3401	0.5652	0.5719	4.0033	FALSE
Mesio-occlusion	Temporomandibular disorders	-0.1591	0.1597	-0.996	0.3193	2.2351	FALSE
Mesio-occlusion	Tooth wear	-0.2063	0.1527	-1.3507	0.1768	1.2376	FALSE
Mandibular prognathia	Mandibular prognathia and surgery	0.6993	0.2385	2.9327	0.0034	0.0238	TRUE
Mandibular prognathia	Mandibular retrognathia	-0.5618	0.3253	-1.7269	0.0842	0.5894	FALSE
Mandibular prognathia	Mandibular retrognathia and surgery	-0.3101	0.3226	-0.9613	0.3364	2.3548	FALSE
Mandibular prognathia	Open bite	0.1814	0.3013	0.6019	0.5472	3.8304	FALSE
Mandibular prognathia	Open bite and surgery	-0.0726	0.3426	-0.212	0.8321	5.8247	FALSE
Mandibular prognathia	Oral leukoplakia	-0.6415	0.5043	-1.2719	0.2034	1.4238	FALSE
Mandibular prognathia	Oral leukoplakia and other epithelial disorders	0.0167	0.3607	0.0463	0.9631	6.7417	FALSE
Mandibular prognathia	Overjet	-1.2802	0.7911	-1.6183	0.1056	0.7392	FALSE
Mandibular prognathia	Maxillary retrognathia	0.4244	0.3124	1.3585	0.1743	1.2201	FALSE
Mandibular prognathia	Scissor bite	-0.281	0.3549	-0.7917	0.4285	2.9995	FALSE
Mandibular prognathia	Supernumerary teeth	-0.3215	0.3988	-0.8061	0.4202	2.9414	FALSE
Mandibular prognathia	Other diseases of lip and oral mucosa	-0.0094	0.2435	-0.0386	0.9692	6.7844	FALSE
Mandibular prognathia	Tooth loss	0.1484	0.2234	0.6644	0.5064	3.5448	FALSE
Mandibular prognathia	Oral cysts	-0.4942	0.6818	-0.7248	0.4686	3.2802	FALSE
Mandibular prognathia	Oral lichen planus	0.0755	0.2634	0.2867	0.7743	5.4201	FALSE
Mandibular prognathia	Chronic apical periodontitis	0.1067	0.1924	0.5545	0.5792	4.0544	FALSE
Mandibular prognathia	Periapical abscess	0.0623	0.2415	0.2578	0.7965	5.5755	FALSE
Mandibular prognathia	Aggressive periodontitis	0.1542	0.3384	0.4558	0.6485	4.5395	FALSE
Mandibular prognathia	Chronic complicated periodontitis	-0.0618	0.1792	-0.3447	0.7303	5.1121	FALSE
Mandibular prognathia	Chronic periodontitis	0.2463	0.2516	0.9793	0.3274	2.2918	FALSE
Mandibular prognathia	Pulpitis	0.2901	0.1801	1.611	0.1072	0.7504	FALSE
Mandibular prognathia	Pulp necrosis	0.365	0.2259	1.6155	0.1062	0.7434	FALSE
Mandibular prognathia	Diseases of pulp and periapical tissues	0.1937	0.1556	1.2448	0.2132	1.4924	FALSE
Mandibular prognathia	Cleft and caries	0.2011	0.3966	0.5072	0.612	4.284	FALSE
Mandibular prognathia	Cleft hard palate	-0.0628	0.2414	-0.2603	0.7946	5.5622	FALSE
Mandibular prognathia	Cleft lip	0.1119	0.2732	0.4097	0.682	4.774	FALSE
Mandibular prognathia	Cleft lip, lip and palate, or palate	0.3574	0.3766	0.9492	0.3425	2.3975	FALSE
Mandibular prognathia	Cleft lip or cleft lip and palate	0.2953	0.3848	0.7672	0.4429	3.1003	FALSE
Mandibular prognathia	Cleft palate	0.1498	0.3073	0.4875	0.6259	4.3813	FALSE
Mandibular prognathia	Resorption	-0.2598	0.4748	-0.5471	0.5843	4.0901	FALSE
Mandibular prognathia	Diseases of salivary glands	0.1547	0.3068	0.5042	0.6141	4.2987	FALSE
Mandibular prognathia	Stomatitis	0.2993	0.4901	0.6106	0.5414	3.7898	FALSE
Mandibular prognathia and surgery	Mandibular retrognathia	-0.2272	0.139	-1.6343	0.1022	0.7154	FALSE
Mandibular prognathia and surgery	Mandibular retrognathia and surgery	-0.0054	0.1777	-0.0306	0.9756	6.8292	FALSE
Mandibular prognathia and surgery	Open bite	0.0289	0.1686	0.1715	0.8638	6.0466	FALSE
Mandibular prognathia and surgery	Open bite and surgery	0.1652	0.2041	0.8096	0.4182	2.9274	FALSE
Mandibular prognathia and surgery	Oral leukoplakia	-0.6799	0.2619	-2.5961	0.0094	0.0658	FALSE
Mandibular prognathia and surgery	Oral leukoplakia and other epithelial disorders	-0.0165	0.1807	-0.0913	0.9272	6.4904	FALSE
Mandibular prognathia and surgery	Overjet	-1.0306	0.454	-2.2702	0.0232	0.1624	FALSE
Mandibular prognathia and surgery	Maxillary retrognathia	0.341	0.1955	1.7447	0.081	0.567	FALSE
Mandibular prognathia and surgery	Scissor bite	-0.0401	0.1998	-0.2006	0.841	5.887	FALSE
Mandibular prognathia and surgery	Supernumerary teeth	0.0105	0.2085	0.0503	0.9599	6.7193	FALSE
Mandibular prognathia and surgery	Other diseases of lip and oral mucosa	-0.0983	0.1362	-0.7215	0.4706	3.2942	FALSE
Mandibular prognathia and surgery	Tooth loss	0.0684	0.1143	0.5986	0.5495	3.8465	FALSE
Mandibular prognathia and surgery	Oral cysts	-0.4674	0.4351	-1.0743	0.2827	1.9789	FALSE
Mandibular prognathia and surgery	Oral lichen planus	-0.0725	0.1515	-0.4788	0.6321	4.4247	FALSE
Mandibular prognathia and surgery	Chronic apical periodontitis	-0.07	0.1042	-0.6719	0.5016	3.5112	FALSE
Mandibular prognathia and surgery	Periapical abscess	-0.1084	0.1544	-0.7022	0.4825	3.3775	FALSE
Mandibular prognathia and surgery	Aggressive periodontitis	-0.0629	0.1836	-0.3426	0.7319	5.1233	FALSE
Mandibular prognathia and surgery	Chronic complicated periodontitis	-0.0709	0.0883	-0.8027	0.4221	2.9547	FALSE
Mandibular prognathia and surgery	Chronic periodontitis	0.1339	0.1531	0.8745	0.3818	2.6726	FALSE
Mandibular prognathia and surgery	Pulpitis	0.038	0.0876	0.4334	0.6647	4.6529	FALSE
Mandibular prognathia and surgery	Pulp necrosis	0.0786	0.1227	0.6406	0.5218	3.6526	FALSE
Mandibular prognathia and surgery	Diseases of pulp and periapical tissues	-0.066	0.0827	-0.7986	0.4245	2.9715	FALSE
Mandibular prognathia and surgery	Cleft and caries	-0.2553	0.2178	-1.1721	0.2412	1.6884	FALSE
Mandibular prognathia and surgery	Cleft hard palate	-0.0554	0.1405	-0.3943	0.6934	4.8538	FALSE
Mandibular prognathia and surgery	Cleft lip	-0.0482	0.1542	-0.3123	0.7548	5.2836	FALSE
Mandibular prognathia and surgery	Cleft lip, lip and palate, or palate	0.0474	0.1988	0.2387	0.8113	5.6791	FALSE
Mandibular prognathia and surgery	Cleft lip or cleft lip and palate	0.0341	0.222	0.1535	0.878	6.146	FALSE
Mandibular prognathia and surgery	Cleft palate	-0.0546	0.1712	-0.3187	0.75	5.25	FALSE
Mandibular prognathia and surgery	Resorption	-0.4574	0.2805	-1.6307	0.103	0.721	FALSE
Mandibular prognathia and surgery	Diseases of salivary glands	0.3142	0.1687	1.8623	0.0626	0.4382	FALSE
Mandibular prognathia and surgery	Stomatitis	0.2504	0.2642	0.9478	0.3432	2.4024	FALSE
Mandibular prognathia and surgery	Temporomandibular disorders	0.219	0.1193	1.8358	0.0664	0.4648	FALSE
Mandibular prognathia and surgery	Tooth wear	0.0493	0.1038	0.4751	0.6347	4.4429	FALSE
Mandibular prognathia	Temporomandibular disorders	0.4044	0.2276	1.7765	0.0757	0.5299	FALSE
Mandibular prognathia	Tooth wear	-0.0974	0.1726	-0.5644	0.5725	4.0075	FALSE
Mandibular retrognathia and surgery	Open bite	-0.0374	0.1721	-0.2171	0.8281	5.7967	FALSE
Mandibular retrognathia and surgery	Open bite and surgery	0.0548	0.207	0.2647	0.7912	5.5384	FALSE
Mandibular retrognathia and surgery	Oral leukoplakia	-0.4824	0.2352	-2.0509	0.0403	0.2821	FALSE
Mandibular retrognathia and surgery	Oral leukoplakia and other epithelial disorders	0.0511	0.1627	0.3139	0.7536	5.2752	FALSE
Mandibular retrognathia and surgery	Overjet	0.7421	0.3244	2.2872	0.0222	0.1554	FALSE
[truncated: 1,460 more rows]

## Sheet: TableS7
Table S7. Genetic correlation results for oral phenotypes and systemic diseases and conditions. p1=phenotype 1, p2=phenotype 2, rg=genetic correlation, se=standard error, z=z-score, p=p-value, p_adj=Bonferroni-corrected p-value, sig=statistically significant after Bonferroni correction.
[truncated: 1,651 more rows]

[truncated: 7 more sheets: TableS8, TableS9-11, TableS12, TableS13, TableS14, TableS15, TableS16]
